# Supplementary material for: Formicine ants swallow their highly acidic poison for gut microbial selection and control
Source: eLife. 2020 Nov 3;9:e60287. doi: 10.7554/eLife.60287 (PMC7609056; doi:10.7554/eLife.60287)
Supplement: Figure 1—source data 1. [file elife-60287-fig1-data1.txt.zip › Fig.1asourcedata.txt]

species	colony	worker	workerall	time	ph
c.floridanus	C62	1	1	0+4h	4
c.floridanus	C62	2	2	0+4h	4.5
c.floridanus	C62	3	3	0+4h	4
c.floridanus	C62	4	4	0+4h	4
c.floridanus	C62	5	5	0+4h	3.5
c.floridanus	C219	6	6	0+4h	4
c.floridanus	C219	7	7	0+4h	3
c.floridanus	C219	8	8	0+4h	4.5
c.floridanus	C219	9	9	0+4h	4.5
c.floridanus	C219	10	10	0+4h	4.5
c.floridanus	C308	11	11	0+4h	4
c.floridanus	C308	12	12	0+4h	4
c.floridanus	C308	13	13	0+4h	4
c.floridanus	C308	14	14	0+4h	4
c.floridanus	C308	15	15	0+4h	4
c.floridanus	C100	16	16	0+4h	3.5
c.floridanus	C100	17	17	0+4h	4
c.floridanus	C100	18	18	0+4h	4
c.floridanus	C100	19	19	0+4h	4
c.floridanus	C100	20	20	0+4h	3.5
c.floridanus	C321	21	21	0+4h	3.5
c.floridanus	C321	22	22	0+4h	3.5
c.floridanus	C321	23	23	0+4h	4
c.floridanus	C321	24	24	0+4h	4
c.floridanus	C321	25	25	0+4h	4
c.floridanus	C219	26	26	0+4h	4
c.floridanus	C219	27	27	0+4h	4
c.floridanus	C219	28	28	0+4h	4.5
c.floridanus	C219	29	29	0+4h	4
c.floridanus	C219	30	30	0+4h	4.5
c.floridanus	C62	31	31	0+4h	5
c.floridanus	C62	32	32	0+4h	4
c.floridanus	C62	33	33	0+4h	4.5
c.floridanus	C62	34	34	0+4h	4.5
c.floridanus	C62	35	35	0+4h	4.5
c.floridanus	C308	36	36	0+4h	4.5
c.floridanus	C308	37	37	0+4h	5
c.floridanus	C308	38	38	0+4h	4.5
c.floridanus	C308	39	39	0+4h	4
c.floridanus	C308	40	40	0+4h	4
c.floridanus	C321	41	41	0+4h	5
c.floridanus	C321	42	42	0+4h	5
c.floridanus	C321	43	43	0+4h	5
c.floridanus	C321	44	44	0+4h	4.5
c.floridanus	C321	45	45	0+4h	5
c.floridanus	C100	46	46	0+4h	4
c.floridanus	C100	47	47	0+4h	5
c.floridanus	C100	48	48	0+4h	4.5
c.floridanus	C100	49	49	0+4h	4.5
c.floridanus	C100	50	50	0+4h	4
c.floridanus	C104	51	51	0+4h	4
c.floridanus	C104	52	52	0+4h	4
c.floridanus	C104	53	53	0+4h	4.5
c.floridanus	C104	54	54	0+4h	4
c.floridanus	C104	55	55	0+4h	4.5
c.floridanus	C104	56	56	0+4h	2.5
c.floridanus	C104	57	57	0+4h	5
c.floridanus	C104	58	58	0+4h	4.5
c.floridanus	C104	59	59	0+4h	4.5
c.floridanus	C104	60	60	0+4h	4
c.floridanus	C219	1	61	0+24h	2.5
c.floridanus	C219	2	62	0+24h	2
c.floridanus	C219	3	63	0+24h	2.5
c.floridanus	C219	4	64	0+24h	2.5
c.floridanus	C219	5	65	0+24h	2.5
c.floridanus	C308	6	66	0+24h	3
c.floridanus	C308	7	67	0+24h	2.5
c.floridanus	C308	8	68	0+24h	3
c.floridanus	C308	9	69	0+24h	3
c.floridanus	C308	10	70	0+24h	2.5
c.floridanus	C62	11	71	0+24h	2.5
c.floridanus	C62	12	72	0+24h	3
c.floridanus	C62	13	73	0+24h	2.5
c.floridanus	C62	14	74	0+24h	3
c.floridanus	C62	15	75	0+24h	2.5
c.floridanus	C62	16	76	0+24h	3
c.floridanus	C62	17	77	0+24h	3
c.floridanus	C62	18	78	0+24h	3
c.floridanus	C62	19	79	0+24h	3
c.floridanus	C62	20	80	0+24h	2.5
c.floridanus	C219	21	81	0+24h	3
c.floridanus	C219	22	82	0+24h	3.5
c.floridanus	C219	23	83	0+24h	3
c.floridanus	C219	24	84	0+24h	2.5
c.floridanus	C219	25	85	0+24h	2.5
c.floridanus	C308	26	86	0+24h	2.5
c.floridanus	C308	27	87	0+24h	3
c.floridanus	C308	28	88	0+24h	2.5
c.floridanus	C308	29	89	0+24h	2.5
c.floridanus	C308	30	90	0+24h	4
c.floridanus	C321	31	91	0+24h	3.5
c.floridanus	C321	32	92	0+24h	3
c.floridanus	C321	33	93	0+24h	3.5
c.floridanus	C321	34	94	0+24h	3
c.floridanus	C321	35	95	0+24h	3
c.floridanus	C321	36	96	0+24h	3
c.floridanus	C321	37	97	0+24h	2
c.floridanus	C321	38	98	0+24h	2.5
c.floridanus	C321	39	99	0+24h	3.5
c.floridanus	C321	40	100	0+24h	3.5
c.floridanus	C104	41	101	0+24h	2.5
c.floridanus	C104	42	102	0+24h	3
c.floridanus	C104	43	103	0+24h	2.5
c.floridanus	C104	44	104	0+24h	2.5
c.floridanus	C104	45	105	0+24h	2.5
c.floridanus	C104	46	106	0+24h	2
c.floridanus	C104	47	107	0+24h	2
c.floridanus	C104	48	108	0+24h	3
c.floridanus	C104	49	109	0+24h	2.5
c.floridanus	C100	50	110	0+24h	2
c.floridanus	C100	51	111	0+24h	3.5
c.floridanus	C100	52	112	0+24h	4
c.floridanus	C100	53	113	0+24h	3
c.floridanus	C100	54	114	0+24h	3
c.floridanus	C100	55	115	0+24h	2.5
c.floridanus	C100	56	116	0+24h	2.5
c.floridanus	C100	57	117	0+24h	2.5
c.floridanus	C100	58	118	0+24h	3.5
c.floridanus	C100	59	119	0+24h	3
c.floridanus	C104	1	120	0+48h	2.5
c.floridanus	C104	2	121	0+48h	2
c.floridanus	C104	3	122	0+48h	3
c.floridanus	C104	4	123	0+48h	1.5
c.floridanus	C104	5	124	0+48h	2
c.floridanus	C100	6	125	0+48h	2.5
c.floridanus	C100	7	126	0+48h	2
c.floridanus	C100	8	127	0+48h	1.5
c.floridanus	C100	9	128	0+48h	2
c.floridanus	C308	10	129	0+48h	2
c.floridanus	C308	11	130	0+48h	2.5
c.floridanus	C308	12	131	0+48h	2
c.floridanus	C308	13	132	0+48h	1.5
c.floridanus	C308	14	133	0+48h	2
c.floridanus	C62	15	134	0+48h	2
c.floridanus	C62	16	135	0+48h	2.5
c.floridanus	C62	17	136	0+48h	2
c.floridanus	C62	18	137	0+48h	3
c.floridanus	C219	19	138	0+48h	1.5
c.floridanus	C219	20	139	0+48h	1.5
c.floridanus	C219	21	140	0+48h	2
c.floridanus	C308	22	141	0+48h	2
c.floridanus	C308	23	142	0+48h	1.5
c.floridanus	C308	24	143	0+48h	2.5
c.floridanus	C219	25	144	0+48h	2.5
c.floridanus	C219	26	145	0+48h	3
c.floridanus	C219	27	146	0+48h	2.5
c.floridanus	C219	28	147	0+48h	2
c.floridanus	C219	29	148	0+48h	2
c.floridanus	C321	30	149	0+48h	2
c.floridanus	C321	31	150	0+48h	2
c.floridanus	C321	32	151	0+48h	3
c.floridanus	C321	33	152	0+48h	2
c.floridanus	C321	34	153	0+48h	2
c.floridanus	C321	35	154	0+48h	2
c.floridanus	C321	36	155	0+48h	3.5
c.floridanus	C321	37	156	0+48h	2
c.floridanus	C62	38	157	0+48h	2
c.floridanus	C62	39	158	0+48h	1.5
c.floridanus	C62	40	159	0+48h	2
c.floridanus	C62	41	160	0+48h	3.5
c.floridanus	C62	42	161	0+48h	2
c.floridanus	C104	43	162	0+48h	2.5
c.floridanus	C104	44	163	0+48h	2.5
c.floridanus	C104	45	164	0+48h	2.5
c.floridanus	C104	46	165	0+48h	2.5
c.floridanus	C100	47	166	0+48h	2.5
c.floridanus	C100	48	167	0+48h	2
c.floridanus	C100	49	168	0+48h	1.5
c.floridanus	C100	50	169	0+48h	1.5
c.floridanus	C100	51	170	0+48h	2
c.floridanus	C308	52	171	0+48h	2
c.floridanus	C62	1	172	48+4h	5
c.floridanus	C62	2	173	48+4h	4
c.floridanus	C62	3	174	48+4h	4
c.floridanus	C62	4	175	48+4h	3.5
c.floridanus	C62	5	176	48+4h	4
c.floridanus	C104	6	177	48+4h	4
c.floridanus	C104	7	178	48+4h	4
c.floridanus	C104	8	179	48+4h	4
c.floridanus	C104	9	180	48+4h	3.5
c.floridanus	C104	10	181	48+4h	4.5
c.floridanus	C62	11	182	48+4h	3.5
c.floridanus	C62	12	183	48+4h	4
c.floridanus	C62	13	184	48+4h	3.5
c.floridanus	C62	14	185	48+4h	3.5
c.floridanus	C62	15	186	48+4h	3.5
c.floridanus	C219	16	187	48+4h	4
c.floridanus	C219	17	188	48+4h	4
c.floridanus	C219	18	189	48+4h	4
c.floridanus	C219	19	190	48+4h	3.5
c.floridanus	C219	20	191	48+4h	4
c.floridanus	C308	21	192	48+4h	4
c.floridanus	C308	22	193	48+4h	4.5
c.floridanus	C308	23	194	48+4h	3.5
c.floridanus	C308	24	195	48+4h	3.5
c.floridanus	C308	25	196	48+4h	4.5
c.floridanus	C219	26	197	48+4h	4.5
c.floridanus	C219	27	198	48+4h	5
c.floridanus	C219	28	199	48+4h	4
c.floridanus	C219	29	200	48+4h	4
c.floridanus	C219	30	201	48+4h	3.5
c.floridanus	C308	31	202	48+4h	5
c.floridanus	C308	32	203	48+4h	5
c.floridanus	C308	33	204	48+4h	5
c.floridanus	C308	34	205	48+4h	5
c.floridanus	C308	35	206	48+4h	5
c.floridanus	C100	36	207	48+4h	4
c.floridanus	C100	37	208	48+4h	5
c.floridanus	C100	38	209	48+4h	4
c.floridanus	C100	39	210	48+4h	5
c.floridanus	C100	40	211	48+4h	4.5
c.floridanus	C104	41	212	48+4h	5
c.floridanus	C104	42	213	48+4h	4
c.floridanus	C104	43	214	48+4h	3.5
c.floridanus	C104	44	215	48+4h	3.5
c.floridanus	C104	45	216	48+4h	3.5
c.floridanus	C100	46	217	48+4h	5
c.floridanus	C100	47	218	48+4h	4
c.floridanus	C100	48	219	48+4h	4
c.floridanus	C100	49	220	48+4h	4.5
c.floridanus	C100	50	221	48+4h	4.5
c.floridanus	C321	51	222	48+4h	4
c.floridanus	C321	52	223	48+4h	4.5
c.floridanus	C321	53	224	48+4h	4
c.floridanus	C321	54	225	48+4h	3.5
c.floridanus	C321	55	226	48+4h	4
c.floridanus	C321	56	227	48+4h	3
c.floridanus	C321	57	228	48+4h	3
c.floridanus	C321	58	229	48+4h	3.5
c.floridanus	C321	59	230	48+4h	3.5
c.floridanus	C321	60	231	48+4h	4
