# Supplementary material for: Formicine ants swallow their highly acidic poison for gut microbial selection and control
Source: eLife. 2020 Nov 3;9:e60287. doi: 10.7554/eLife.60287 (PMC7609056; doi:10.7554/eLife.60287)
Supplement: Figure 1—figure supplement 1—source data 1. [file elife-60287-fig1-figsupp1-data1.txt.zip › Fig.1figuresupplement1sourcedata.txt]

colony	status	caste	replicate	ph
C313	satiated	major	1	2
C313	satiated	major	2	2
C313	satiated	major	3	2
C313	satiated	major	4	2.5
C313	satiated	minor	5	3
C313	satiated	minor	6	5
C313	satiated	major	7	2
C313	satiated	major	8	2
C313	satiated	major	9	2
C313	satiated	minor	10	2.5
C313	satiated	major	11	3
C313	satiated	minor	12	3
C313	satiated	major	13	2.5
C313	satiated	major	14	2
C313	satiated	minor	15	2.5
C313	satiated	minor	16	3
C313	satiated	minor	17	3
C313	satiated	minor	18	3
C313	satiated	minor	19	3
C313	satiated	minor	20	2.5
C313	starved	major	1	2
C313	starved	major	2	2
C313	starved	major	3	3
C313	starved	major	4	2.5
C313	starved	major	5	2
C313	starved	major	6	2.5
C313	starved	major	7	2
C313	starved	major	8	2
C313	starved	major	9	2
C313	starved	major	10	3
C313	starved	minor	11	2.5
C313	starved	minor	12	3
C313	starved	minor	13	3
C313	starved	minor	14	2.5
C313	starved	minor	15	2.5
C313	starved	minor	16	2.5
C313	starved	minor	17	2.5
C313	starved	minor	18	2.5
C313	starved	minor	19	2.5
C313	starved	minor	20	2.5
C219	satiated	major	1	2
C219	satiated	major	2	2
C219	satiated	major	3	2
C219	satiated	major	4	2
C219	satiated	major	5	3
C219	satiated	major	6	3
C219	satiated	major	7	2
C219	satiated	major	8	2
C219	satiated	major	9	2
C219	satiated	major	10	2
C219	satiated	minor	11	3
C219	satiated	minor	12	2.5
C219	satiated	minor	13	3
C219	satiated	minor	14	3
C219	satiated	minor	15	3
C219	satiated	minor	16	3
C219	satiated	minor	17	3
C219	satiated	minor	18	2.5
C219	satiated	minor	19	2.5
C219	satiated	minor	20	3
C219	starved	major	1	2
C219	starved	major	2	2
C219	starved	major	3	2
C219	starved	major	4	2
C219	starved	major	5	2
C219	starved	major	6	2
C219	starved	major	7	2
C219	starved	major	8	2
C219	starved	major	9	2
C219	starved	major	10	2
C219	starved	minor	11	2
C219	starved	minor	12	2
C219	starved	minor	13	2
C219	starved	minor	14	2.5
C219	starved	minor	15	2
C219	starved	minor	16	2
C219	starved	minor	17	2
C219	starved	minor	18	2
C219	starved	minor	19	3
C219	starved	minor	20	2
C100	satiated	major	1	3
C100	satiated	major	2	3
C100	satiated	major	3	2.5
C100	satiated	major	4	3
C100	satiated	major	5	2.5
C100	satiated	major	6	3
C100	satiated	major	7	3
C100	satiated	major	8	2
C100	satiated	major	9	3
C100	satiated	major	10	3
C100	satiated	minor	11	2.5
C100	satiated	minor	12	3
C100	satiated	minor	13	3
C100	satiated	minor	14	2.5
C100	satiated	minor	15	2.5
C100	satiated	minor	16	3
C100	satiated	minor	17	3
C100	satiated	minor	18	2.5
C100	satiated	minor	19	2.5
C100	satiated	minor	20	3
C100	starved	major	1	2
C100	starved	major	2	2
C100	starved	major	3	2
C100	starved	major	4	2
C100	starved	major	5	2
C100	starved	major	6	2
C100	starved	major	7	2
C100	starved	major	8	2.5
C100	starved	major	9	2
C100	starved	major	10	3
C100	starved	minor	11	2.5
C100	starved	minor	12	2
C100	starved	minor	13	2.5
C100	starved	minor	14	2
C100	starved	minor	15	2
C100	starved	minor	16	2
C100	starved	minor	17	2
C100	starved	minor	18	2
C100	starved	minor	19	2
C100	starved	minor	20	2
