# Supplementary material for: Formicine ants swallow their highly acidic poison for gut microbial selection and control
Source: eLife. 2020 Nov 3;9:e60287. doi: 10.7554/eLife.60287 (PMC7609056; doi:10.7554/eLife.60287)
Supplement: Figure 1—figure supplement 2—source data 1. — after fluid ingestion (water or 10% honey water) compared to ants that did not receive any fluid (unfed). [file elife-60287-fig1-figsupp2-data1.txt.zip › Fig.1figuresupplement2sourcedata.txt]

colony	replicate	food.treatment	groomingevents
c308	1	honey	1
c308	2	honey	1
c308	3	honey	8
c308	4	honey	0
c308	5	honey	0
c308	6	honey	0
c308	7	honey	0
c308	8	honey	1
c308	9	honey	0
c308	10	honey	2
c308	11	honey	0
c308	12	honey	2
c308	13	honey	2
c308	14	honey	4
c308	15	honey	3
c308	16	honey	2
c308	1	water	0
c308	2	water	2
c308	4	water	2
c308	5	water	0
c308	6	water	0
c308	7	water	0
c308	8	water	0
c308	9	water	0
c308	10	water	1
c308	11	water	0
c308	12	water	0
c308	13	water	0
c308	14	water	1
c308	15	water	0
c308	16	water	3
c308	1	unfed	0
c308	2	unfed	0
c308	3	unfed	0
c308	4	unfed	1
c308	5	unfed	1
c308	6	unfed	0
c308	7	unfed	0
c308	8	unfed	0
c308	9	unfed	0
c308	10	unfed	0
c308	11	unfed	0
c308	12	unfed	0
c308	13	unfed	2
c308	14	unfed	0
c308	15	unfed	0
c308	16	unfed	0
c337	1	honey	0
c337	2	honey	1
c337	3	honey	0
c337	4	honey	1
c337	5	honey	5
c337	6	honey	0
c337	7	honey	1
c337	8	honey	8
c337	9	honey	0
c337	10	honey	1
c337	11	honey	1
c337	13	honey	6
c337	14	honey	0
c337	15	honey	2
c337	16	honey	1
c337	1	water	0
c337	2	water	1
c337	3	water	1
c337	4	water	0
c337	5	water	0
c337	6	water	0
c337	7	water	0
c337	8	water	1
c337	9	water	2
c337	10	water	1
c337	11	water	1
c337	13	water	0
c337	14	water	1
c337	15	water	0
c337	16	water	2
c337	1	unfed	0
c337	2	unfed	0
c337	3	unfed	0
c337	4	unfed	0
c337	5	unfed	0
c337	6	unfed	1
c337	7	unfed	0
c337	8	unfed	1
c337	9	unfed	1
c337	10	unfed	0
c337	11	unfed	2
c337	13	unfed	1
c337	14	unfed	3
c337	15	unfed	0
c337	16	unfed	0
c322	1	honey	1
c322	2	honey	1
c322	3	honey	6
c322	4	honey	0
c322	5	honey	1
c322	6	honey	1
c322	7	honey	3
c322	8	honey	1
c322	9	honey	0
c322	10	honey	0
c322	12	honey	0
c322	13	honey	1
c322	14	honey	0
c322	15	honey	2
c322	1	water	1
c322	2	water	1
c322	3	water	1
c322	4	water	1
c322	5	water	1
c322	6	water	0
c322	7	water	1
c322	8	water	0
c322	9	water	1
c322	10	water	0
c322	11	water	0
c322	12	water	4
c322	13	water	0
c322	14	water	1
c322	15	water	1
c322	1	unfed	0
c322	2	unfed	0
c322	3	unfed	0
c322	4	unfed	0
c322	5	unfed	0
c322	6	unfed	0
c322	7	unfed	0
c322	8	unfed	0
c322	9	unfed	0
c322	10	unfed	1
c322	11	unfed	0
c322	12	unfed	0
c322	13	unfed	3
c322	14	unfed	3
c322	15	unfed	0
c321	1	honey	0
c321	2	honey	2
c321	3	honey	4
c321	4	honey	1
c321	5	honey	1
c321	6	honey	1
c321	7	honey	6
c321	8	honey	1
c321	9	honey	1
c321	10	honey	1
c321	11	honey	2
c321	12	honey	0
c321	13	honey	1
c321	14	honey	1
c321	15	honey	0
c321	16	honey	0
c321	17	honey	1
c321	1	water	2
c321	2	water	2
c321	4	water	0
c321	5	water	1
c321	6	water	4
c321	7	water	0
c321	8	water	2
c321	9	water	0
c321	10	water	3
c321	11	water	2
c321	12	water	0
c321	13	water	1
c321	15	water	0
c321	16	water	2
c321	17	water	0
c321	1	unfed	0
c321	2	unfed	0
c321	3	unfed	0
c321	4	unfed	1
c321	5	unfed	0
c321	6	unfed	0
c321	7	unfed	1
c321	8	unfed	0
c321	9	unfed	0
c321	10	unfed	1
c321	11	unfed	0
c321	12	unfed	0
c321	13	unfed	1
c321	14	unfed	0
c321	15	unfed	0
c321	16	unfed	0
c321	17	unfed	0
c313	1	honey	3
c313	2	honey	0
c313	3	honey	2
c313	4	honey	2
c313	5	honey	0
c313	6	honey	0
c313	7	honey	1
c313	8	honey	2
c313	10	honey	1
c313	11	honey	2
c313	12	honey	0
c313	13	honey	2
c313	14	honey	1
c313	15	honey	1
c313	16	honey	2
c313	17	honey	6
c313	1	water	0
c313	2	water	6
c313	3	water	0
c313	4	water	3
c313	5	water	1
c313	6	water	1
c313	7	water	9
c313	8	water	6
c313	9	water	4
c313	10	water	1
c313	11	water	0
c313	12	water	1
c313	13	water	3
c313	14	water	2
c313	15	water	2
c313	16	water	2
c313	17	water	2
c313	1	unfed	0
c313	2	unfed	0
c313	3	unfed	0
c313	4	unfed	0
c313	5	unfed	0
c313	6	unfed	0
c313	7	unfed	2
c313	8	unfed	0
c313	9	unfed	0
c313	10	unfed	2
c313	11	unfed	0
c313	12	unfed	3
c313	13	unfed	0
c313	14	unfed	2
c313	15	unfed	0
c313	16	unfed	0
c313	17	unfed	0
c219	1	honey	0
c219	2	honey	2
c219	3	honey	0
c219	4	honey	0
c219	5	honey	0
c219	6	honey	0
c219	7	honey	2
c219	8	honey	2
c219	9	honey	1
c219	10	honey	0
c219	11	honey	4
c219	12	honey	3
c219	13	honey	0
c219	14	honey	2
c219	15	honey	0
c219	16	honey	2
c219	1	water	0
c219	2	water	1
c219	3	water	3
c219	4	water	1
c219	5	water	4
c219	6	water	1
c219	7	water	1
c219	8	water	4
c219	9	water	2
c219	10	water	0
c219	11	water	0
c219	12	water	1
c219	13	water	1
c219	14	water	4
c219	15	water	8
c219	16	water	2
c219	1	unfed	0
c219	2	unfed	0
c219	3	unfed	0
c219	4	unfed	1
c219	5	unfed	0
c219	6	unfed	0
c219	7	unfed	4
c219	8	unfed	0
c219	9	unfed	1
c219	10	unfed	0
c219	11	unfed	0
c219	12	unfed	4
c219	13	unfed	1
c219	14	unfed	0
c219	15	unfed	1
c219	16	unfed	1
c106	1	honey	1
c106	2	honey	2
c106	3	honey	0
c106	4	honey	0
c106	5	honey	0
c106	6	honey	1
c106	7	honey	3
c106	8	honey	3
c106	9	honey	0
c106	10	honey	3
c106	11	honey	0
c106	12	honey	1
c106	13	honey	0
c106	14	honey	0
c106	15	honey	2
c106	16	honey	0
c106	1	water	1
c106	2	water	3
c106	3	water	9
c106	4	water	1
c106	5	water	1
c106	6	water	3
c106	7	water	4
c106	8	water	3
c106	9	water	3
c106	10	water	2
c106	11	water	5
c106	12	water	2
c106	13	water	10
c106	14	water	8
c106	15	water	4
c106	16	water	0
c106	1	unfed	1
c106	2	unfed	3
c106	3	unfed	0
c106	4	unfed	0
c106	5	unfed	0
c106	6	unfed	1
c106	7	unfed	0
c106	8	unfed	3
c106	9	unfed	1
c106	10	unfed	3
c106	11	unfed	6
c106	12	unfed	1
c106	13	unfed	1
c106	14	unfed	1
c106	15	unfed	7
c106	16	unfed	1
c104	1	honey	0
c104	2	honey	2
c104	3	honey	2
c104	4	honey	0
c104	5	honey	2
c104	6	honey	0
c104	7	honey	2
c104	8	honey	1
c104	9	honey	10
c104	10	honey	6
c104	11	honey	0
c104	12	honey	1
c104	13	honey	3
c104	14	honey	2
c104	15	honey	2
c104	16	honey	4
c104	1	water	2
c104	2	water	4
c104	3	water	0
c104	4	water	6
c104	5	water	3
c104	6	water	2
c104	7	water	0
c104	8	water	1
c104	9	water	2
c104	10	water	1
c104	11	water	1
c104	12	water	0
c104	13	water	1
c104	14	water	1
c104	15	water	2
c104	16	water	6
c104	1	unfed	0
c104	2	unfed	0
c104	3	unfed	1
c104	4	unfed	1
c104	5	unfed	0
c104	6	unfed	0
c104	7	unfed	0
c104	8	unfed	2
c104	9	unfed	2
c104	10	unfed	2
c104	11	unfed	1
c104	12	unfed	2
c104	13	unfed	1
c104	14	unfed	1
c104	15	unfed	1
c104	16	unfed	0
