# Supplementary material for: Formicine ants swallow their highly acidic poison for gut microbial selection and control
Source: eLife. 2020 Nov 3;9:e60287. doi: 10.7554/eLife.60287 (PMC7609056; doi:10.7554/eLife.60287)
Supplement: Figure 1—figure supplement 3—source data 1. [file elife-60287-fig1-figsupp3-data1.txt.zip › Fig.1figuresupplement3sourcedata.txt]

colony	worker	gutregion	ph
c1	w1	crop
c1	w1	crop
c1	w1	crop	3.49
c2	w2	crop
c2	w2	crop
c3	w3	crop	3.26
c1	w1	crop
c1	w1	crop
c1	w1	crop
c1	w1	crop
c1	w1	midgut.position1	4.47
c1	w1	midgut.position1	4.25
c1	w1	midgut.position1	4.35
c2	w2	midgut.position1	5.1
c2	w2	midgut.position1	5.6
c3	w3	midgut.position1	5.6
c1	w1	midgut.position1	4.8
c1	w1	midgut.position1	5.34
c1	w1	midgut.position1	5.6
c1	w1	midgut.position1	5.65
c1	w1	midgut.position2	5.06
c1	w1	midgut.position2	4.5
c1	w1	midgut.position2	4.4
c2	w2	midgut.position2	5
c2	w2	midgut.position2	5.6
c3	w3	midgut.position2	5.8
c1	w1	midgut.position2	5.6
c1	w1	midgut.position2	5.23
c1	w1	midgut.position2	5.8
c1	w1	midgut.position2	5.8
c1	w1	midgut.position3	5.45
c1	w1	midgut.position3	5.1
c1	w1	midgut.position3	4.43
c2	w2	midgut.position3	5
c2	w2	midgut.position3	6
c3	w3	midgut.position3	5.9
c1	w1	midgut.position3	5.5
c1	w1	midgut.position3	5.1
c1	w1	midgut.position3	5.9
c1	w1	midgut.position3	5.92
c1	w1	midgut.position4	5.5
c1	w1	midgut.position4	5.4
c1	w1	midgut.position4	4.5
c2	w2	midgut.position4	4.8
c2	w2	midgut.position4	5.7
c3	w3	midgut.position4	5.7
c1	w1	midgut.position4	4.47
c1	w1	midgut.position4
c1	w1	midgut.position4	5.9
c1	w1	midgut.position4	5.88
