# Supplementary material for: Formicine ants swallow their highly acidic poison for gut microbial selection and control
Source: eLife. 2020 Nov 3;9:e60287. doi: 10.7554/eLife.60287 (PMC7609056; doi:10.7554/eLife.60287)
Supplement: Figure 2—source data 1. — (a) And midgut (b) Part of the digestive tract of C. floridanus ants at 0 hr, 0.5 hr, 4 hr, 24 hr, and 48 hr after feeding ants 10% honey water contaminated with Serratia marcescens. [file elife-60287-fig2-data1.txt.zip › Fig.2absourcedata.txt]

bacteria	gutregion	time	cfu	colony	cfu.change.relative
serratia	crop	0	267	c104	0.26712
serratia	crop	0	1292	c104	1.29260
serratia	crop	0	2083	c104	2.08397
serratia	crop	0	332	c104	0.33216
serratia	crop	0	2400	c104	2.40112
serratia	crop	0	0	c104	0.00000
serratia	crop	0	354	c104	0.35417
serratia	crop	0	1680	c104	1.68078
serratia	crop	0	2886	c104	2.88735
serratia	crop	0	0	c104	0.00000
serratia	crop	0	0	c219	0.00000
serratia	crop	0	0	c219	0.00000
serratia	crop	0	1030	c219	1.03048
serratia	crop	0	1375	c219	1.37564
serratia	crop	0	0	c219	0.00000
serratia	crop	0	2815	c219	2.81631
serratia	crop	0	369	c219	0.36917
serratia	crop	0	2781	c219	2.78230
serratia	crop	0	58	c219	0.05803
serratia	crop	0	945	c219	0.94544
serratia	crop	0	2	c308	0.00200
serratia	crop	0	1010	c308	1.01047
serratia	crop	0	251	c308	0.25112
serratia	crop	0	919	c308	0.91943
serratia	crop	0	982	c308	0.98246
serratia	crop	0	387	c308	0.38718
serratia	crop	0	1168	c308	1.16855
serratia	crop	0	1006	c308	1.00647
serratia	crop	0	14	c308	0.01401
serratia	crop	0	2730	c308	2.73127
serratia	crop	0	191	c321	0.19109
serratia	crop	0	60	c321	0.06003
serratia	crop	0	247	c321	0.24712
serratia	crop	0	1162	c321	1.16254
serratia	crop	0	434	c321	0.43420
serratia	crop	0	215	c321	0.21510
serratia	crop	0	350	c321	0.35016
serratia	crop	0	1029	c321	1.02948
serratia	crop	0	102	c321	0.10205
serratia	crop	0	596	c321	0.59628
serratia	crop	0	148	c337	0.14807
serratia	crop	0	91	c337	0.09104
serratia	crop	0	1273	c337	1.27359
serratia	crop	0	1809	c337	1.80984
serratia	crop	0	2135	c337	2.13600
serratia	crop	0	334	c337	0.33416
serratia	crop	0	747	c337	0.74735
serratia	crop	0	606	c337	0.60628
serratia	crop	0	275	c337	0.27513
serratia	crop	0	2125	c337	2.12599
serratia	crop	0	291	c62	0.29114
serratia	crop	0	2812	c62	2.81331
serratia	crop	0	1812	c62	1.81285
serratia	crop	0	849	c62	0.84940
serratia	crop	0	2847	c62	2.84833
serratia	crop	0	1947	c62	1.94791
serratia	crop	0	253	c62	0.25312
serratia	crop	0	5756	c62	5.75869
serratia	crop	0	19	c62	0.01901
serratia	crop	0	321	c62	0.32115
serratia	crop	0.5	455	c104	0.45521
serratia	crop	0.5	1940	c104	1.94091
serratia	crop	0.5	4327	c104	4.32902
serratia	crop	0.5	30	c104	0.03001
serratia	crop	0.5	7108	c104	7.11132
serratia	crop	0.5	2158	c104	2.15901
serratia	crop	0.5	1879	c104	1.87988
serratia	crop	0.5	0	c104	0.00000
serratia	crop	0.5	0	c104	0.00000
serratia	crop	0.5	3244	c104	3.24551
serratia	crop	0.5	0	c219	0.00000
serratia	crop	0.5	3211	c219	3.21250
serratia	crop	0.5	2529	c219	2.53018
serratia	crop	0.5	272	c219	0.27213
serratia	crop	0.5	377	c219	0.37718
serratia	crop	0.5	419	c219	0.41920
serratia	crop	0.5	2472	c219	2.47315
serratia	crop	0.5	176	c219	0.17608
serratia	crop	0.5	91	c219	0.09104
serratia	crop	0.5	246	c219	0.24611
serratia	crop	0.5	647	c308	0.64730
serratia	crop	0.5	432	c308	0.43220
serratia	crop	0.5	1	c308	0.00100
serratia	crop	0.5	1263	c308	1.26359
serratia	crop	0.5	963	c308	0.96345
serratia	crop	0.5	1249	c308	1.24958
serratia	crop	0.5	935	c308	0.93544
serratia	crop	0.5	327	c308	0.32715
serratia	crop	0.5	96	c308	0.09604
serratia	crop	0.5	251	c308	0.25112
serratia	crop	0.5	0	c321	0.00000
serratia	crop	0.5	0	c321	0.00000
serratia	crop	0.5	44	c321	0.04402
serratia	crop	0.5	0	c321	0.00000
serratia	crop	0.5	1498	c321	1.49870
serratia	crop	0.5	1522	c321	1.52271
serratia	crop	0.5	990	c321	0.99046
serratia	crop	0.5	314	c321	0.31415
serratia	crop	0.5	109	c321	0.10905
serratia	crop	0.5	185	c321	0.18509
serratia	crop	0.5	2006	c337	2.00694
serratia	crop	0.5	51	c337	0.05102
serratia	crop	0.5	174	c337	0.17408
serratia	crop	0.5	661	c337	0.66131
serratia	crop	0.5	41	c337	0.04102
serratia	crop	0.5	348	c337	0.34816
serratia	crop	0.5	854	c337	0.85440
serratia	crop	0.5	0	c337	0.00000
serratia	crop	0.5	100	c337	0.10005
serratia	crop	0.5	2375	c337	2.37611
serratia	crop	0.5	907	c62	0.90742
serratia	crop	0.5	1673	c62	1.67378
serratia	crop	0.5	3723	c62	3.72474
serratia	crop	0.5	4978	c62	4.98032
serratia	crop	0.5	3884	c62	3.88581
serratia	crop	0.5	1518	c62	1.51871
serratia	crop	0.5	5826	c62	5.82872
serratia	crop	0.5	66	c62	0.06603
serratia	crop	0.5	384	c62	0.38418
serratia	crop	0.5	0	c62	0.00000
serratia	crop	4	0	c104	0.00000
serratia	crop	4	0	c104	0.00000
serratia	crop	4	0	c104	0.00000
serratia	crop	4	0	c104	0.00000
serratia	crop	4	0	c104	0.00000
serratia	crop	4	0	c104	0.00000
serratia	crop	4	0	c104	0.00000
serratia	crop	4	0	c104	0.00000
serratia	crop	4	0	c104	0.00000
serratia	crop	4	0	c104	0.00000
serratia	crop	4	0	c219	0.00000
serratia	crop	4	0	c219	0.00000
serratia	crop	4	0	c219	0.00000
serratia	crop	4	0	c219	0.00000
serratia	crop	4	0	c219	0.00000
serratia	crop	4	0	c219	0.00000
serratia	crop	4	0	c219	0.00000
serratia	crop	4	0	c219	0.00000
serratia	crop	4	0	c219	0.00000
serratia	crop	4	0	c219	0.00000
serratia	crop	4	0	c308	0.00000
serratia	crop	4	0	c308	0.00000
serratia	crop	4	0	c308	0.00000
serratia	crop	4	0	c308	0.00000
serratia	crop	4	0	c308	0.00000
serratia	crop	4	0	c308	0.00000
serratia	crop	4	0	c308	0.00000
serratia	crop	4	0	c308	0.00000
serratia	crop	4	0	c308	0.00000
serratia	crop	4	0	c308	0.00000
serratia	crop	4	0	c321	0.00000
serratia	crop	4	0	c321	0.00000
serratia	crop	4	0	c321	0.00000
serratia	crop	4	0	c321	0.00000
serratia	crop	4	0	c321	0.00000
serratia	crop	4	0	c321	0.00000
serratia	crop	4	0	c321	0.00000
serratia	crop	4	0	c321	0.00000
serratia	crop	4	0	c321	0.00000
serratia	crop	4	0	c321	0.00000
serratia	crop	4	2	c337	0.00200
serratia	crop	4	0	c337	0.00000
serratia	crop	4	0	c337	0.00000
serratia	crop	4	0	c337	0.00000
serratia	crop	4	0	c337	0.00000
serratia	crop	4	0	c337	0.00000
serratia	crop	4	66	c337	0.06603
serratia	crop	4	7	c337	0.00700
serratia	crop	4	0	c337	0.00000
serratia	crop	4	0	c337	0.00000
serratia	crop	4	0	c62	0.00000
serratia	crop	4	0	c62	0.00000
serratia	crop	4	0	c62	0.00000
serratia	crop	4	0	c62	0.00000
serratia	crop	4	0	c62	0.00000
serratia	crop	4	0	c62	0.00000
serratia	crop	4	142	c62	0.14207
serratia	crop	4	0	c62	0.00000
serratia	crop	4	0	c62	0.00000
serratia	crop	4	0	c62	0.00000
serratia	crop	24	0	c104	0.00000
serratia	crop	24	0	c104	0.00000
serratia	crop	24	0	c104	0.00000
serratia	crop	24	0	c104	0.00000
serratia	crop	24	0	c104	0.00000
serratia	crop	24	0	c104	0.00000
serratia	crop	24	0	c104	0.00000
serratia	crop	24	42	c104	0.04202
serratia	crop	24	0	c104	0.00000
serratia	crop	24	0	c219	0.00000
serratia	crop	24	0	c219	0.00000
serratia	crop	24	0	c219	0.00000
serratia	crop	24	0	c219	0.00000
serratia	crop	24	0	c219	0.00000
serratia	crop	24	0	c219	0.00000
serratia	crop	24	0	c219	0.00000
serratia	crop	24	0	c219	0.00000
serratia	crop	24	0	c219	0.00000
serratia	crop	24	0	c219	0.00000
serratia	crop	24	0	c308	0.00000
serratia	crop	24	0	c308	0.00000
serratia	crop	24	0	c308	0.00000
serratia	crop	24	0	c308	0.00000
serratia	crop	24	0	c308	0.00000
serratia	crop	24	0	c308	0.00000
serratia	crop	24	0	c308	0.00000
serratia	crop	24	0	c308	0.00000
serratia	crop	24	0	c308	0.00000
serratia	crop	24	0	c321	0.00000
serratia	crop	24	0	c321	0.00000
serratia	crop	24	0	c321	0.00000
serratia	crop	24	0	c321	0.00000
serratia	crop	24	0	c321	0.00000
serratia	crop	24	13	c321	0.01301
serratia	crop	24	0	c321	0.00000
serratia	crop	24	0	c337	0.00000
serratia	crop	24	0	c337	0.00000
serratia	crop	24	20	c337	0.02001
serratia	crop	24	0	c337	0.00000
serratia	crop	24	12	c337	0.01201
serratia	crop	24	2	c337	0.00200
serratia	crop	24	0	c337	0.00000
serratia	crop	24	5	c62	0.00500
serratia	crop	24	0	c62	0.00000
serratia	crop	24	0	c62	0.00000
serratia	crop	24	0	c62	0.00000
serratia	crop	24	0	c62	0.00000
serratia	crop	24	0	c62	0.00000
serratia	crop	24	4	c62	0.00400
serratia	crop	24	0	c62	0.00000
serratia	crop	24	0	c62	0.00000
serratia	crop	24	0	c62	0.00000
serratia	crop	48	0	c104	0.00000
serratia	crop	48	0	c104	0.00000
serratia	crop	48	0	c219	0.00000
serratia	crop	48	0	c219	0.00000
serratia	crop	48	0	c219	0.00000
serratia	crop	48	0	c308	0.00000
serratia	crop	48	329	c308	0.32915
serratia	crop	48	0	c308	0.00000
serratia	crop	48	0	c308	0.00000
serratia	crop	48	0	c308	0.00000
serratia	crop	48	0	c321	0.00000
serratia	crop	48	0	c321	0.00000
serratia	crop	48	0	c321	0.00000
serratia	crop	48	0	c337	0.00000
serratia	crop	48	0	c62	0.00000
serratia	crop	48	1	c62	0.00100
serratia	crop	48	0	c62	0.00000
serratia	crop	48	0	c62	0.00000
serratia	crop	48	0	c62	0.00000
serratia	midgut	0	0	c104	0.00000
serratia	midgut	0	0	c104	0.00000
serratia	midgut	0	0	c104	0.00000
serratia	midgut	0	3	c104	0.00300
serratia	midgut	0	0	c104	0.00000
serratia	midgut	0	2	c104	0.00200
serratia	midgut	0	5	c104	0.00500
serratia	midgut	0	2	c104	0.00200
serratia	midgut	0	0	c104	0.00000
serratia	midgut	0	0	c104	0.00000
serratia	midgut	0	0	c219	0.00000
serratia	midgut	0	0	c219	0.00000
serratia	midgut	0	1	c219	0.00100
serratia	midgut	0	0	c219	0.00000
serratia	midgut	0	0	c219	0.00000
serratia	midgut	0	0	c219	0.00000
serratia	midgut	0	0	c219	0.00000
serratia	midgut	0	0	c219	0.00000
serratia	midgut	0	0	c219	0.00000
serratia	midgut	0	2	c219	0.00200
serratia	midgut	0	0	c308	0.00000
serratia	midgut	0	1	c308	0.00100
serratia	midgut	0	0	c308	0.00000
serratia	midgut	0	0	c308	0.00000
serratia	midgut	0	9	c308	0.00900
serratia	midgut	0	0	c308	0.00000
serratia	midgut	0	0	c308	0.00000
serratia	midgut	0	0	c308	0.00000
serratia	midgut	0	0	c308	0.00000
serratia	midgut	0	0	c308	0.00000
serratia	midgut	0	0	c321	0.00000
serratia	midgut	0	0	c321	0.00000
serratia	midgut	0	0	c321	0.00000
serratia	midgut	0	0	c321	0.00000
serratia	midgut	0	0	c321	0.00000
serratia	midgut	0	0	c321	0.00000
serratia	midgut	0	0	c321	0.00000
serratia	midgut	0	0	c321	0.00000
serratia	midgut	0	57	c321	0.05703
serratia	midgut	0	21	c321	0.02101
serratia	midgut	0	0	c337	0.00000
serratia	midgut	0	0	c337	0.00000
serratia	midgut	0	0	c337	0.00000
serratia	midgut	0	0	c337	0.00000
serratia	midgut	0	1	c337	0.00100
serratia	midgut	0	0	c337	0.00000
serratia	midgut	0	0	c337	0.00000
serratia	midgut	0	0	c337	0.00000
serratia	midgut	0	0	c337	0.00000
serratia	midgut	0	0	c337	0.00000
serratia	midgut	0	0	c62	0.00000
serratia	midgut	0	1	c62	0.00100
serratia	midgut	0	0	c62	0.00000
serratia	midgut	0	0	c62	0.00000
serratia	midgut	0	89	c62	0.08904
serratia	midgut	0	3	c62	0.00300
serratia	midgut	0	1	c62	0.00100
serratia	midgut	0	0	c62	0.00000
serratia	midgut	0	0	c62	0.00000
serratia	midgut	0	0	c62	0.00000
serratia	midgut	0.5	0	c104	0.00000
serratia	midgut	0.5	1	c104	0.00100
serratia	midgut	0.5	0	c104	0.00000
serratia	midgut	0.5	0	c104	0.00000
serratia	midgut	0.5	2	c104	0.00200
serratia	midgut	0.5	10	c104	0.01000
serratia	midgut	0.5	0	c104	0.00000
serratia	midgut	0.5	0	c104	0.00000
serratia	midgut	0.5	0	c104	0.00000
serratia	midgut	0.5	0	c104	0.00000
serratia	midgut	0.5	0	c219	0.00000
serratia	midgut	0.5	0	c219	0.00000
serratia	midgut	0.5	1	c219	0.00100
serratia	midgut	0.5	0	c219	0.00000
serratia	midgut	0.5	13	c219	0.01301
serratia	midgut	0.5	0	c219	0.00000
serratia	midgut	0.5	0	c219	0.00000
serratia	midgut	0.5	0	c219	0.00000
serratia	midgut	0.5	0	c219	0.00000
serratia	midgut	0.5	0	c219	0.00000
serratia	midgut	0.5	0	c308	0.00000
serratia	midgut	0.5	0	c308	0.00000
serratia	midgut	0.5	0	c308	0.00000
serratia	midgut	0.5	0	c308	0.00000
serratia	midgut	0.5	1	c308	0.00100
serratia	midgut	0.5	0	c308	0.00000
serratia	midgut	0.5	0	c308	0.00000
serratia	midgut	0.5	0	c308	0.00000
serratia	midgut	0.5	0	c308	0.00000
serratia	midgut	0.5	0	c308	0.00000
serratia	midgut	0.5	0	c321	0.00000
serratia	midgut	0.5	1	c321	0.00100
serratia	midgut	0.5	0	c321	0.00000
serratia	midgut	0.5	2	c321	0.00200
serratia	midgut	0.5	0	c321	0.00000
serratia	midgut	0.5	0	c321	0.00000
serratia	midgut	0.5	0	c321	0.00000
serratia	midgut	0.5	0	c321	0.00000
serratia	midgut	0.5	0	c321	0.00000
serratia	midgut	0.5	66	c321	0.06603
serratia	midgut	0.5	3	c337	0.00300
serratia	midgut	0.5	0	c337	0.00000
serratia	midgut	0.5	0	c337	0.00000
serratia	midgut	0.5	0	c337	0.00000
serratia	midgut	0.5	0	c337	0.00000
serratia	midgut	0.5	0	c337	0.00000
serratia	midgut	0.5	5	c337	0.00500
serratia	midgut	0.5	0	c337	0.00000
serratia	midgut	0.5	0	c337	0.00000
serratia	midgut	0.5	0	c337	0.00000
serratia	midgut	0.5	1	c62	0.00100
serratia	midgut	0.5	1	c62	0.00100
serratia	midgut	0.5	0	c62	0.00000
serratia	midgut	0.5	9	c62	0.00900
serratia	midgut	0.5	15	c62	0.01501
serratia	midgut	0.5	0	c62	0.00000
serratia	midgut	0.5	0	c62	0.00000
serratia	midgut	0.5	1	c62	0.00100
serratia	midgut	0.5	0	c62	0.00000
serratia	midgut	0.5	0	c62	0.00000
serratia	midgut	4	0	c104	0.00000
serratia	midgut	4	0	c104	0.00000
serratia	midgut	4	0	c104	0.00000
serratia	midgut	4	0	c104	0.00000
serratia	midgut	4	0	c104	0.00000
serratia	midgut	4	0	c104	0.00000
serratia	midgut	4	0	c104	0.00000
serratia	midgut	4	0	c104	0.00000
serratia	midgut	4	0	c104	0.00000
serratia	midgut	4	0	c104	0.00000
serratia	midgut	4	0	c219	0.00000
serratia	midgut	4	0	c219	0.00000
serratia	midgut	4	0	c219	0.00000
serratia	midgut	4	0	c219	0.00000
serratia	midgut	4	0	c219	0.00000
serratia	midgut	4	0	c219	0.00000
serratia	midgut	4	0	c219	0.00000
serratia	midgut	4	0	c219	0.00000
serratia	midgut	4	0	c219	0.00000
serratia	midgut	4	0	c219	0.00000
serratia	midgut	4	0	c308	0.00000
serratia	midgut	4	0	c308	0.00000
serratia	midgut	4	0	c308	0.00000
serratia	midgut	4	0	c308	0.00000
serratia	midgut	4	0	c308	0.00000
serratia	midgut	4	0	c308	0.00000
serratia	midgut	4	0	c308	0.00000
serratia	midgut	4	0	c308	0.00000
serratia	midgut	4	0	c308	0.00000
serratia	midgut	4	0	c308	0.00000
serratia	midgut	4	0	c321	0.00000
serratia	midgut	4	0	c321	0.00000
serratia	midgut	4	0	c321	0.00000
serratia	midgut	4	0	c321	0.00000
serratia	midgut	4	0	c321	0.00000
serratia	midgut	4	0	c321	0.00000
serratia	midgut	4	0	c321	0.00000
serratia	midgut	4	0	c321	0.00000
serratia	midgut	4	0	c321	0.00000
serratia	midgut	4	0	c321	0.00000
serratia	midgut	4	0	c337	0.00000
serratia	midgut	4	0	c337	0.00000
serratia	midgut	4	0	c337	0.00000
serratia	midgut	4	0	c337	0.00000
serratia	midgut	4	0	c337	0.00000
serratia	midgut	4	0	c337	0.00000
serratia	midgut	4	0	c337	0.00000
serratia	midgut	4	0	c337	0.00000
serratia	midgut	4	0	c337	0.00000
serratia	midgut	4	0	c337	0.00000
serratia	midgut	4	0	c62	0.00000
serratia	midgut	4	0	c62	0.00000
serratia	midgut	4	0	c62	0.00000
serratia	midgut	4	0	c62	0.00000
serratia	midgut	4	0	c62	0.00000
serratia	midgut	4	0	c62	0.00000
serratia	midgut	4	0	c62	0.00000
serratia	midgut	4	0	c62	0.00000
serratia	midgut	4	0	c62	0.00000
serratia	midgut	4	0	c62	0.00000
serratia	midgut	24	0	c104	0.00000
serratia	midgut	24	0	c104	0.00000
serratia	midgut	24	0	c104	0.00000
serratia	midgut	24	0	c104	0.00000
serratia	midgut	24	0	c104	0.00000
serratia	midgut	24	0	c104	0.00000
serratia	midgut	24	0	c104	0.00000
serratia	midgut	24	0	c104	0.00000
serratia	midgut	24	1	c104	0.00100
serratia	midgut	24	0	c219	0.00000
serratia	midgut	24	0	c219	0.00000
serratia	midgut	24	0	c219	0.00000
serratia	midgut	24	0	c219	0.00000
serratia	midgut	24	0	c219	0.00000
serratia	midgut	24	0	c219	0.00000
serratia	midgut	24	0	c219	0.00000
serratia	midgut	24	0	c219	0.00000
serratia	midgut	24	13	c219	0.01301
serratia	midgut	24	0	c219	0.00000
serratia	midgut	24	0	c308	0.00000
serratia	midgut	24	0	c308	0.00000
serratia	midgut	24	0	c308	0.00000
serratia	midgut	24	0	c308	0.00000
serratia	midgut	24	0	c308	0.00000
serratia	midgut	24	0	c308	0.00000
serratia	midgut	24	0	c308	0.00000
serratia	midgut	24	0	c308	0.00000
serratia	midgut	24	0	c308	0.00000
serratia	midgut	24	0	c321	0.00000
serratia	midgut	24	0	c321	0.00000
serratia	midgut	24	0	c321	0.00000
serratia	midgut	24	0	c321	0.00000
serratia	midgut	24	0	c321	0.00000
serratia	midgut	24	0	c321	0.00000
serratia	midgut	24	0	c321	0.00000
serratia	midgut	24	0	c321	0.00000
serratia	midgut	24	0	c337	0.00000
serratia	midgut	24	0	c337	0.00000
serratia	midgut	24	2	c337	0.00200
serratia	midgut	24	0	c337	0.00000
serratia	midgut	24	7	c337	0.00700
serratia	midgut	24	0	c337	0.00000
serratia	midgut	24	0	c337	0.00000
serratia	midgut	24	0	c62	0.00000
serratia	midgut	24	0	c62	0.00000
serratia	midgut	24	0	c62	0.00000
serratia	midgut	24	1	c62	0.00100
serratia	midgut	24	0	c62	0.00000
serratia	midgut	24	0	c62	0.00000
serratia	midgut	24	48	c62	0.04802
serratia	midgut	24	0	c62	0.00000
serratia	midgut	24	0	c62	0.00000
serratia	midgut	24	0	c62	0.00000
serratia	midgut	48	0	c104	0.00000
serratia	midgut	48	0	c104	0.00000
serratia	midgut	48	0	c219	0.00000
serratia	midgut	48	0	c219	0.00000
serratia	midgut	48	0	c219	0.00000
serratia	midgut	48	0	c308	0.00000
serratia	midgut	48	0	c308	0.00000
serratia	midgut	48	0	c308	0.00000
serratia	midgut	48	0	c308	0.00000
serratia	midgut	48	0	c308	0.00000
serratia	midgut	48	0	c321	0.00000
serratia	midgut	48	0	c321	0.00000
serratia	midgut	48	0	c321	0.00000
serratia	midgut	48	0	c337	0.00000
serratia	midgut	48	0	c62	0.00000
serratia	midgut	48	0	c62	0.00000
serratia	midgut	48	0	c62	0.00000
serratia	midgut	48	0	c62	0.00000
serratia	midgut	48	0	c62	0.00000
