# Supplementary material for: Formicine ants swallow their highly acidic poison for gut microbial selection and control
Source: eLife. 2020 Nov 3;9:e60287. doi: 10.7554/eLife.60287 (PMC7609056; doi:10.7554/eLife.60287)
Supplement: Figure 2—figure supplement 1—source data 1. [file elife-60287-fig2-figsupp1-data1.txt.zip › Fig.2figuresupplement1absourcedata.txt]

replicate	caste	gutregion	time	particles	colony
1	major	crop	2h	2356	C313
1	major	crop	4h	1820	C313
1	major	crop	6h	1190	C313
1	major	crop	8h	378	C313
1	major	crop	12h	80	C313
1	major	crop	14h	42	C313
1	major	crop	16h	12	C313
1	major	crop	18h	0	C313
1	major	crop	24h	0	C313
1	major	crop	48h	0	C313
2	major	crop	2h	2055	C313
2	major	crop	4h	1545	C313
2	major	crop	6h	1050	C313
2	major	crop	8h	302	C313
2	major	crop	12h	130	C313
2	major	crop	14h	36	C313
2	major	crop	16h	16	C313
2	major	crop	18h	0	C313
2	major	crop	24h	1	C313
2	major	crop	48h	0	C313
3	major	crop	2h	1850	C313
3	major	crop	4h	1596	C313
3	major	crop	6h	1234	C313
3	major	crop	8h	340	C313
3	major	crop	12h	108	C313
3	major	crop	14h	37	C313
3	major	crop	16h	20	C313
3	major	crop	18h	0	C313
3	major	crop	24h	0	C313
3	major	crop	48h	0	C313
1	minor	crop	2h	340	C313
1	minor	crop	4h	750	C313
1	minor	crop	6h	655	C313
1	minor	crop	8h	234	C313
1	minor	crop	12h	35	C313
1	minor	crop	14h	18	C313
1	minor	crop	16h	5	C313
1	minor	crop	18h	0	C313
1	minor	crop	24h	0	C313
1	minor	crop	48h	0	C313
2	minor	crop	2h	310	C313
2	minor	crop	4h	784	C313
2	minor	crop	6h	534	C313
2	minor	crop	8h	135	C313
2	minor	crop	12h	46	C313
2	minor	crop	14h	26	C313
2	minor	crop	16h	5	C313
2	minor	crop	18h	0	C313
2	minor	crop	24h	1	C313
2	minor	crop	48h	0	C313
3	minor	crop	2h	337	C313
3	minor	crop	4h	698	C313
3	minor	crop	6h	744	C313
3	minor	crop	8h	128	C313
3	minor	crop	12h	28	C313
3	minor	crop	14h	20	C313
3	minor	crop	16h	9	C313
3	minor	crop	18h	0	C313
3	minor	crop	24h	0	C313
3	minor	crop	48h	0	C313
1	major	midgut	2h	7	C313
1	major	midgut	4h	55	C313
1	major	midgut	6h	155	C313
1	major	midgut	8h	84	C313
1	major	midgut	12h	134	C313
1	major	midgut	14h	37	C313
1	major	midgut	16h	16	C313
1	major	midgut	18h	0	C313
1	major	midgut	24h	0	C313
1	major	midgut	48h	0	C313
2	major	midgut	2h	9	C313
2	major	midgut	4h	74	C313
2	major	midgut	6h	148	C313
2	major	midgut	8h	68	C313
2	major	midgut	12h	111	C313
2	major	midgut	14h	44	C313
2	major	midgut	16h	14	C313
2	major	midgut	18h	0	C313
2	major	midgut	24h	0	C313
2	major	midgut	48h	1	C313
3	major	midgut	2h	5	C313
3	major	midgut	4h	66	C313
3	major	midgut	6h	150	C313
3	major	midgut	8h	77	C313
3	major	midgut	12h	97	C313
3	major	midgut	14h	43	C313
3	major	midgut	16h	14	C313
3	major	midgut	18h	0	C313
3	major	midgut	24h	0	C313
3	major	midgut	48h	0	C313
1	minor	midgut	2h	2	C313
1	minor	midgut	4h	27	C313
1	minor	midgut	6h	105	C313
1	minor	midgut	8h	67	C313
1	minor	midgut	12h	24	C313
1	minor	midgut	14h	18	C313
1	minor	midgut	16h	7	C313
1	minor	midgut	18h	0	C313
1	minor	midgut	24h	0	C313
1	minor	midgut	48h	1	C313
2	minor	midgut	2h	1	C313
2	minor	midgut	4h	29	C313
2	minor	midgut	6h	95	C313
2	minor	midgut	8h	79	C313
2	minor	midgut	12h	27	C313
2	minor	midgut	14h	15	C313
2	minor	midgut	16h	4	C313
2	minor	midgut	18h	0	C313
2	minor	midgut	24h	0	C313
2	minor	midgut	48h	1	C313
3	minor	midgut	2h	1	C313
3	minor	midgut	4h	22	C313
3	minor	midgut	6h	108	C313
3	minor	midgut	8h	62	C313
3	minor	midgut	12h	28	C313
3	minor	midgut	14h	30	C313
3	minor	midgut	16h	6	C313
3	minor	midgut	18h	0	C313
3	minor	midgut	24h	0	C313
3	minor	midgut	48h	0	C313
1	major	hindgut	2h	0	C313
1	major	hindgut	4h	0	C313
1	major	hindgut	6h	0	C313
1	major	hindgut	8h	0	C313
1	major	hindgut	12h	61	C313
1	major	hindgut	14h	54	C313
1	major	hindgut	16h	3	C313
1	major	hindgut	18h	2	C313
1	major	hindgut	24h	0	C313
1	major	hindgut	48h	1	C313
2	major	hindgut	2h	0	C313
2	major	hindgut	4h	0	C313
2	major	hindgut	6h	0	C313
2	major	hindgut	8h	0	C313
2	major	hindgut	12h	70	C313
2	major	hindgut	14h	44	C313
2	major	hindgut	16h	2	C313
2	major	hindgut	18h	2	C313
2	major	hindgut	24h	0	C313
2	major	hindgut	48h	1	C313
3	major	hindgut	2h	0	C313
3	major	hindgut	4h	0	C313
3	major	hindgut	6h	0	C313
3	major	hindgut	8h	0	C313
3	major	hindgut	12h	64	C313
3	major	hindgut	14h	59	C313
3	major	hindgut	16h	3	C313
3	major	hindgut	18h	1	C313
3	major	hindgut	24h	1	C313
3	major	hindgut	48h	0	C313
1	minor	hindgut	2h	0	C313
1	minor	hindgut	4h	0	C313
1	minor	hindgut	6h	0	C313
1	minor	hindgut	8h	0	C313
1	minor	hindgut	12h	9	C313
1	minor	hindgut	14h	5	C313
1	minor	hindgut	16h	16	C313
1	minor	hindgut	18h	30	C313
1	minor	hindgut	24h	1	C313
1	minor	hindgut	48h	0	C313
2	minor	hindgut	2h	0	C313
2	minor	hindgut	4h	0	C313
2	minor	hindgut	6h	0	C313
2	minor	hindgut	8h	0	C313
2	minor	hindgut	12h	8	C313
2	minor	hindgut	14h	5	C313
2	minor	hindgut	16h	19	C313
2	minor	hindgut	18h	24	C313
2	minor	hindgut	24h	0	C313
2	minor	hindgut	48h	0	C313
3	minor	hindgut	2h	0	C313
3	minor	hindgut	4h	0	C313
3	minor	hindgut	6h	0	C313
3	minor	hindgut	8h	0	C313
3	minor	hindgut	12h	5	C313
3	minor	hindgut	14h	4	C313
3	minor	hindgut	16h	12	C313
3	minor	hindgut	18h	32	C313
3	minor	hindgut	24h	1	C313
3	minor	hindgut	48h	1	C313
