# Supplementary material for: Formicine ants swallow their highly acidic poison for gut microbial selection and control
Source: eLife. 2020 Nov 3;9:e60287. doi: 10.7554/eLife.60287 (PMC7609056; doi:10.7554/eLife.60287)
Supplement: Figure 2—figure supplement 2—source data 1. [file elife-60287-fig2-figsupp2-data1.txt.zip]

Archive with 1 entries (1 files):
- Fig.2figuresupplement2absourcedata.txt
