# Supplementary material for: Formicine ants swallow their highly acidic poison for gut microbial selection and control
Source: eLife. 2020 Nov 3;9:e60287. doi: 10.7554/eLife.60287 (PMC7609056; doi:10.7554/eLife.60287)
Supplement: Figure 2—figure supplement 2—source data 1. [file elife-60287-fig2-figsupp2-data1.txt.zip › Fig.2figuresupplement2absourcedata.txt]

bacteria	gutregion	time	cfu	colony	cfu.change.relative
ecoli	crop	0	63500	C94	1.286814374
ecoli	crop	0	55400	C94	1.122669549
ecoli	crop	0	34500	C94	0.699135369
ecoli	crop	0	46300	C94	0.93825993
ecoli	crop	0	21100	C313	0.427587139
ecoli	crop	0	77500	C313	1.570521481
ecoli	crop	0	29300	C313	0.593758444
ecoli	crop	0	60400	C313	1.223993515
ecoli	crop	0	29800	C313	0.60389084
ecoli	crop	0	32500	C322	0.658605782
ecoli	crop	0	61100	C322	1.238178871
ecoli	crop	0	98400	C322	1.994055661
ecoli	crop	0	38600	C322	0.782221021
ecoli	crop	0	39000	C333	0.790326939
ecoli	crop	0	52800	C333	1.069981086
ecoli	crop	0.5	10000	C313	0.202647933
ecoli	crop	0.5	30000	C313	0.607943799
ecoli	crop	0.5	4000	C313	0.081059173
ecoli	crop	0.5	2000	C313	0.040529587
ecoli	crop	0.5	241	C322	0.004883815
ecoli	crop	0.5	5000	C322	0.101323966
ecoli	crop	0.5	1000	C322	0.020264793
ecoli	crop	0.5	1000	C322	0.020264793
ecoli	crop	0.5	6700	C94	0.135774115
ecoli	crop	0.5	4530	C94	0.091799514
ecoli	crop	0.5	8320	C94	0.16860308
ecoli	crop	0.5	717	C94	0.014529857
ecoli	crop	0.5	1000	C333	0.020264793
ecoli	crop	0.5	5590	C333	0.113280195
ecoli	crop	0.5	2000	C333	0.040529587
ecoli	crop	4	938	C322	0.019008376
ecoli	crop	4	158	C322	0.003201837
ecoli	crop	4	47	C322	0.000952445
ecoli	crop	4	701	C322	0.01420562
ecoli	crop	4	4200	C94	0.085112132
ecoli	crop	4	529	C94	0.010720076
ecoli	crop	4	299	C94	0.006059173
ecoli	crop	4	86	C94	0.001742772
ecoli	crop	4	247	C94	0.005005404
ecoli	crop	4	7	C313	0.000141854
ecoli	crop	4	376	C313	0.007619562
ecoli	crop	4	353	C313	0.007153472
ecoli	crop	4	14000	C313	0.283707106
ecoli	crop	4	678	C313	0.01373953
ecoli	crop	4	9300	C322	0.188462578
ecoli	crop	24	0	C94	0
ecoli	crop	24	0	C94	0
ecoli	crop	24	0	C94	0
ecoli	crop	24	0	C94	0
ecoli	crop	24	0	C94	0
ecoli	crop	24	0	C313	0
ecoli	crop	24	0	C313	0
ecoli	crop	24	0	C313	0
ecoli	crop	24	0	C313	0
ecoli	crop	24	0	C322	0
ecoli	crop	24	70	C322	0.001418536
ecoli	crop	24	0	C322	0
ecoli	crop	24	0	C322	0
ecoli	crop	24	0	C322	0
ecoli	crop	24	0	C322	0
ecoli	crop	48	0	C333	0
ecoli	crop	48	1	C333	2.02648E-05
ecoli	crop	48	0	C333	0
ecoli	crop	48	0	C333	0
ecoli	crop	48	0	C322	0
ecoli	crop	48	0	C322	0
ecoli	crop	48	0	C322	0
ecoli	crop	48	0	C322	0
ecoli	crop	48	0	C313	0
ecoli	crop	48	0	C313	0
ecoli	crop	48	0	C313	0
ecoli	crop	48	0	C313	0
ecoli	crop	48	0	C313	0
ecoli	crop	48	0	C94	0
ecoli	crop	48	0	C94	0
ecoli	midgut	0	0	C94	0
ecoli	midgut	0	0	C94	0
ecoli	midgut	0	0	C94	0
ecoli	midgut	0	0	C94	0
ecoli	midgut	0	0	C313	0
ecoli	midgut	0	0	C313	0
ecoli	midgut	0	0	C313	0
ecoli	midgut	0	0	C313	0
ecoli	midgut	0	0	C313	0
ecoli	midgut	0	0	C322	0
ecoli	midgut	0	0	C322	0
ecoli	midgut	0	0	C322	0
ecoli	midgut	0	0	C322	0
ecoli	midgut	0	0	C333	0
ecoli	midgut	0	0	C333	0
ecoli	midgut	0.5	0	C313	0
ecoli	midgut	0.5	0	C313	0
ecoli	midgut	0.5	0	C313	0
ecoli	midgut	0.5	0	C313	0
ecoli	midgut	0.5	0	C322	0
ecoli	midgut	0.5	0	C322	0
ecoli	midgut	0.5	0	C322	0
ecoli	midgut	0.5	0	C322	0
ecoli	midgut	0.5	4	C94	8.10592E-05
ecoli	midgut	0.5	0	C94	0
ecoli	midgut	0.5	0	C94	0
ecoli	midgut	0.5	0	C94	0
ecoli	midgut	0.5	1	C333	2.02648E-05
ecoli	midgut	0.5	0	C333	0
ecoli	midgut	0.5	0	C333	0
ecoli	midgut	4	5	C322	0.000101324
ecoli	midgut	4	0	C322	0
ecoli	midgut	4	4	C322	8.10592E-05
ecoli	midgut	4	3	C322	6.07944E-05
ecoli	midgut	4	0	C94	0
ecoli	midgut	4	0	C94	0
ecoli	midgut	4	0	C94	0
ecoli	midgut	4	0	C94	0
ecoli	midgut	4	7	C94	0.000141854
ecoli	midgut	4	0	C313	0
ecoli	midgut	4	15	C313	0.000303972
ecoli	midgut	4	0	C313	0
ecoli	midgut	4	3	C313	6.07944E-05
ecoli	midgut	4	0	C313	0
ecoli	midgut	4	0	C322	0
ecoli	midgut	24	0	C94	0
ecoli	midgut	24	0	C94	0
ecoli	midgut	24	0	C94	0
ecoli	midgut	24	0	C94	0
ecoli	midgut	24	0	C94	0
ecoli	midgut	24	7	C313	0.000141854
ecoli	midgut	24	8	C313	0.000162118
ecoli	midgut	24	0	C313	0
ecoli	midgut	24	0	C313	0
ecoli	midgut	24	0	C322	0
ecoli	midgut	24	3	C322	6.07944E-05
ecoli	midgut	24	4	C322	8.10592E-05
ecoli	midgut	24	5	C322	0.000101324
ecoli	midgut	24	0	C322	0
ecoli	midgut	24	9	C322	0.000182383
ecoli	midgut	48	0	C333	0
ecoli	midgut	48	0	C333	0
ecoli	midgut	48	0	C333	0
ecoli	midgut	48	0	C333	0
ecoli	midgut	48	0	C322	0
ecoli	midgut	48	0	C322	0
ecoli	midgut	48	0	C322	0
ecoli	midgut	48	1	C322	2.02648E-05
ecoli	midgut	48	0	C313	0
ecoli	midgut	48	0	C313	0
ecoli	midgut	48	0	C313	0
ecoli	midgut	48	0	C313	0
ecoli	midgut	48	0	C313	0
ecoli	midgut	48	0	C94	0
ecoli	midgut	48	0	C94	0
