# Supplementary material for: Formicine ants swallow their highly acidic poison for gut microbial selection and control
Source: eLife. 2020 Nov 3;9:e60287. doi: 10.7554/eLife.60287 (PMC7609056; doi:10.7554/eLife.60287)
Supplement: Figure 2—figure supplement 3—source data 1. [file elife-60287-fig2-figsupp3-data1.txt.zip › Fig.2figure supplement3source data.txt]

bacterium	replicate	ph	cfu	cfu.change.relative
serratia	1	pH5	1540	0.94
serratia	2	pH5	1580	0.96
serratia	3	pH5	1580	0.96
serratia	4	pH5	1750	1.07
serratia	5	pH5	1780	1.09
serratia	6	pH5	1770	1.08
serratia	7	pH5	1630	1.00
serratia	8	pH5	1970	1.20
serratia	9	pH5	1260	0.77
serratia	10	pH5	1630	1.00
serratia	11	pH5	1870	1.14
serratia	12	pH5	1440	0.88
serratia	13	pH5	1430	0.87
serratia	14	pH5	1660	1.01
serratia	15	pH5	1670	1.02
serratia	1	pH4	795	0.49
serratia	2	pH4	788	0.48
serratia	3	pH4	839	0.51
serratia	4	pH4	750	0.46
serratia	5	pH4	730	0.45
serratia	6	pH4	680	0.42
serratia	7	pH4	790	0.48
serratia	8	pH4	743	0.45
serratia	9	pH4	752	0.46
serratia	10	pH4	863	0.53
serratia	11	pH4	858	0.52
serratia	12	pH4	733	0.45
serratia	13	pH4	774	0.47
serratia	1	pH3	0	0.00
serratia	2	pH3	0	0.00
serratia	3	pH3	0	0.00
serratia	4	pH3	0	0.00
serratia	5	pH3	0	0.00
serratia	6	pH3	0	0.00
serratia	7	pH3	0	0.00
serratia	8	pH3	0	0.00
serratia	9	pH3	0	0.00
serratia	10	pH3	0	0.00
serratia	11	pH3	0	0.00
serratia	12	pH3	0	0.00
serratia	13	pH3	0	0.00
serratia	14	pH3	0	0.00
serratia	15	pH3	0	0.00
serratia	1	pH2	0	0.00
serratia	2	pH2	0	0.00
serratia	3	pH2	0	0.00
serratia	4	pH2	0	0.00
serratia	5	pH2	0	0.00
serratia	6	pH2	0	0.00
serratia	7	pH2	0	0.00
serratia	8	pH2	0	0.00
serratia	9	pH2	0	0.00
serratia	10	pH2	0	0.00
serratia	11	pH2	0	0.00
serratia	12	pH2	0	0.00
serratia	13	pH2	0	0.00
serratia	14	pH2	0	0.00
serratia	15	pH2	0	0.00
