# Supplementary material for: Formicine ants swallow their highly acidic poison for gut microbial selection and control
Source: eLife. 2020 Nov 3;9:e60287. doi: 10.7554/eLife.60287 (PMC7609056; doi:10.7554/eLife.60287)
Supplement: Figure 3—source data 1. [file elife-60287-fig3-data1.txt.zip › Fig.3sourcedata.txt]

colony	replicate	treatment	experiment.block	time.death.hours	status
c62	1	serratia-.fa+	experiment.block1	60	1
c62	2	serratia-.fa+	experiment.block1	48	1
c62	3	serratia-.fa+	experiment.block1	120	0
c62	4	serratia-.fa+	experiment.block2	72	1
c62	5	serratia-.fa+	experiment.block2	72	1
c62	6	serratia-.fa+	experiment.block2	120	0
c62	7	serratia-.fa+	experiment.block2	60	1
c62	8	serratia-.fa+	experiment.block2	48	1
c62	9	serratia-.fa+	experiment.block2	48	1
c62	10	serratia-.fa+	experiment.block2	36	1
c62	11	serratia-.fa+	experiment.block2	108	1
c104	1	serratia-.fa+	experiment.block1	96	1
c104	2	serratia-.fa+	experiment.block1	84	1
c104	3	serratia-.fa+	experiment.block1	24	1
c308	1	serratia-.fa+	experiment.block1	120	0
c308	2	serratia-.fa+	experiment.block1	72	1
c308	3	serratia-.fa+	experiment.block1	120	0
c308	4	serratia-.fa+	experiment.block1	72	1
c308	5	serratia-.fa+	experiment.block1	72	1
c308	6	serratia-.fa+	experiment.block3	60	1
c308	7	serratia-.fa+	experiment.block3	60	1
c308	8	serratia-.fa+	experiment.block3	12	1
c308	9	serratia-.fa+	experiment.block3	120	0
c308	10	serratia-.fa+	experiment.block3	72	1
c308	11	serratia-.fa+	experiment.block3	84	1
c308	12	serratia-.fa+	experiment.block3	72	1
c308	13	serratia-.fa+	experiment.block3	120	0
c313	1	serratia-.fa+	experiment.block1	72	1
c313	2	serratia-.fa+	experiment.block1	108	1
c313	3	serratia-.fa+	experiment.block1	72	1
c313	4	serratia-.fa+	experiment.block1	84	1
c313	5	serratia-.fa+	experiment.block3	72	1
c313	6	serratia-.fa+	experiment.block3	48	1
c313	7	serratia-.fa+	experiment.block3	72	1
c333	1	serratia-.fa+	experiment.block2	84	1
c333	2	serratia-.fa+	experiment.block2	72	1
c333	3	serratia-.fa+	experiment.block2	48	1
c333	4	serratia-.fa+	experiment.block2	24	1
c333	5	serratia-.fa+	experiment.block2	72	1
c333	6	serratia-.fa+	experiment.block2	48	1
c333	7	serratia-.fa+	experiment.block2	48	1
c322	1	serratia-.fa+	experiment.block1	48	1
c322	2	serratia-.fa+	experiment.block2	120	0
c322	3	serratia-.fa+	experiment.block2	12	1
c322	4	serratia-.fa+	experiment.block2	48	1
c322	5	serratia-.fa+	experiment.block2	48	1
c322	6	serratia-.fa+	experiment.block2	36	1
c322	7	serratia-.fa+	experiment.block2	60	1
c322	8	serratia-.fa+	experiment.block2	60	1
c322	9	serratia-.fa+	experiment.block2	60	1
c322	10	serratia-.fa+	experiment.block2	120	0
c322	11	serratia-.fa+	experiment.block2	120	0
c322	12	serratia-.fa+	experiment.block2	96	1
c321	1	serratia-.fa+	experiment.block1	72	1
c321	2	serratia-.fa+	experiment.block1	72	1
c321	3	serratia-.fa+	experiment.block3	60	1
c321	4	serratia-.fa+	experiment.block3	36	1
c219	1	serratia-.fa+	experiment.block1	84	1
c219	2	serratia-.fa+	experiment.block1	120	1
c219	3	serratia-.fa+	experiment.block2	72	1
c219	4	serratia-.fa+	experiment.block2	36	1
c219	5	serratia-.fa+	experiment.block2	36	1
c219	6	serratia-.fa+	experiment.block2	72	1
c219	7	serratia-.fa+	experiment.block2	72	1
c219	8	serratia-.fa+	experiment.block2	12	1
c219	9	serratia-.fa+	experiment.block2	96	1
c62	1	serratia-.fa-	experiment.block1	24	1
c62	2	serratia-.fa-	experiment.block1	84	1
c62	3	serratia-.fa-	experiment.block1	60	1
c62	4	serratia-.fa-	experiment.block2	48	1
c62	5	serratia-.fa-	experiment.block2	72	1
c62	6	serratia-.fa-	experiment.block2	36	1
c62	7	serratia-.fa-	experiment.block2	48	1
c62	8	serratia-.fa-	experiment.block2	72	1
c62	9	serratia-.fa-	experiment.block2	72	1
c62	10	serratia-.fa-	experiment.block2	120	0
c62	11	serratia-.fa-	experiment.block2	48	1
c62	12	serratia-.fa-	experiment.block2	72	1
c62	13	serratia-.fa-	experiment.block2	48	1
c104	1	serratia-.fa-	experiment.block1	60	1
c104	2	serratia-.fa-	experiment.block1	48	1
c104	3	serratia-.fa-	experiment.block1	36	1
c308	1	serratia-.fa-	experiment.block1	72	1
c308	2	serratia-.fa-	experiment.block1	96	1
c308	3	serratia-.fa-	experiment.block1	108	1
c308	4	serratia-.fa-	experiment.block1	24	1
c308	5	serratia-.fa-	experiment.block1	24	1
c308	6	serratia-.fa-	experiment.block3	60	1
c308	7	serratia-.fa-	experiment.block3	72	1
c308	8	serratia-.fa-	experiment.block3	120	0
c308	9	serratia-.fa-	experiment.block3	48	1
c308	10	serratia-.fa-	experiment.block3	96	1
c308	11	serratia-.fa-	experiment.block3	96	1
c308	12	serratia-.fa-	experiment.block3	96	1
c308	13	serratia-.fa-	experiment.block3	120	0
c308	14	serratia-.fa-	experiment.block3	120	1
c308	15	serratia-.fa-	experiment.block3	84	1
c313	1	serratia-.fa-	experiment.block1	72	1
c313	2	serratia-.fa-	experiment.block1	24	1
c313	3	serratia-.fa-	experiment.block1	24	0
c313	4	serratia-.fa-	experiment.block1	24	0
c313	5	serratia-.fa-	experiment.block3	96	1
c313	6	serratia-.fa-	experiment.block3	60	1
c313	7	serratia-.fa-	experiment.block3	60	1
c333	1	serratia-.fa-	experiment.block2	24	1
c333	2	serratia-.fa-	experiment.block2	120	1
c333	3	serratia-.fa-	experiment.block2	48	1
c333	4	serratia-.fa-	experiment.block2	48	1
c333	5	serratia-.fa-	experiment.block2	12	0
c333	6	serratia-.fa-	experiment.block2	72	1
c333	7	serratia-.fa-	experiment.block2	60	1
c333	8	serratia-.fa-	experiment.block2	96	1
c322	1	serratia-.fa-	experiment.block1	36	1
c322	2	serratia-.fa-	experiment.block2	24	1
c322	3	serratia-.fa-	experiment.block2	48	1
c322	4	serratia-.fa-	experiment.block2	48	1
c322	5	serratia-.fa-	experiment.block2	12	0
c322	6	serratia-.fa-	experiment.block2	36	1
c322	7	serratia-.fa-	experiment.block2	36	1
c322	8	serratia-.fa-	experiment.block2	72	1
c322	9	serratia-.fa-	experiment.block2	72	1
c322	10	serratia-.fa-	experiment.block2	60	1
c322	11	serratia-.fa-	experiment.block2	72	1
c321	1	serratia-.fa-	experiment.block1	36	1
c321	2	serratia-.fa-	experiment.block1	48	1
c321	3	serratia-.fa-	experiment.block3	72	1
c219	1	serratia-.fa-	experiment.block1	72	1
c219	2	serratia-.fa-	experiment.block2	60	1
c219	3	serratia-.fa-	experiment.block2	96	1
c219	4	serratia-.fa-	experiment.block2	12	1
c219	5	serratia-.fa-	experiment.block2	12	1
c219	6	serratia-.fa-	experiment.block2	48	1
c219	7	serratia-.fa-	experiment.block2	84	1
c219	8	serratia-.fa-	experiment.block2	60	1
c219	9	serratia-.fa-	experiment.block2	72	1
c62	1	serratia+.fa-	experiment.block1	12	0
c62	2	serratia+.fa-	experiment.block1	12	1
c62	3	serratia+.fa-	experiment.block1	48	1
c62	4	serratia+.fa-	experiment.block2	36	1
c62	5	serratia+.fa-	experiment.block2	48	1
c62	6	serratia+.fa-	experiment.block2	60	1
c62	7	serratia+.fa-	experiment.block2	72	1
c62	8	serratia+.fa-	experiment.block2	48	1
c62	9	serratia+.fa-	experiment.block2	48	1
c62	10	serratia+.fa-	experiment.block2	12	1
c62	11	serratia+.fa-	experiment.block2	60	1
c62	12	serratia+.fa-	experiment.block2	84	1
c62	13	serratia+.fa-	experiment.block2	48	1
c104	1	serratia+.fa-	experiment.block1	96	1
c104	2	serratia+.fa-	experiment.block1	96	1
c104	3	serratia+.fa-	experiment.block1	96	1
c308	1	serratia+.fa-	experiment.block1	12	0
c308	2	serratia+.fa-	experiment.block1	120	1
c308	3	serratia+.fa-	experiment.block1	60	1
c308	4	serratia+.fa-	experiment.block1	48	1
c308	5	serratia+.fa-	experiment.block1	12	0
c308	6	serratia+.fa-	experiment.block3	36	1
c308	7	serratia+.fa-	experiment.block3	60	1
c308	8	serratia+.fa-	experiment.block3	48	1
c308	9	serratia+.fa-	experiment.block3	12	0
c308	10	serratia+.fa-	experiment.block3	72	1
c308	11	serratia+.fa-	experiment.block3	72	1
c313	1	serratia+.fa-	experiment.block1	120	0
c313	2	serratia+.fa-	experiment.block1	36	1
c313	3	serratia+.fa-	experiment.block1	72	1
c313	4	serratia+.fa-	experiment.block1	24	1
c313	5	serratia+.fa-	experiment.block3	24	1
c333	1	serratia+.fa-	experiment.block2	36	1
c333	2	serratia+.fa-	experiment.block2	24	1
c333	3	serratia+.fa-	experiment.block2	36	1
c333	4	serratia+.fa-	experiment.block2	72	1
c333	5	serratia+.fa-	experiment.block2	60	1
c333	6	serratia+.fa-	experiment.block2	60	1
c333	7	serratia+.fa-	experiment.block2	36	1
c333	8	serratia+.fa-	experiment.block2	48	1
c333	9	serratia+.fa-	experiment.block2	60	1
c322	1	serratia+.fa-	experiment.block1	36	1
c322	2	serratia+.fa-	experiment.block2	24	1
c322	3	serratia+.fa-	experiment.block2	48	1
c322	4	serratia+.fa-	experiment.block2	24	1
c322	5	serratia+.fa-	experiment.block2	60	1
c322	6	serratia+.fa-	experiment.block2	48	1
c322	7	serratia+.fa-	experiment.block2	60	1
c322	8	serratia+.fa-	experiment.block2	48	1
c322	9	serratia+.fa-	experiment.block2	48	1
c322	10	serratia+.fa-	experiment.block2	24	1
c322	11	serratia+.fa-	experiment.block2	36	1
c321	1	serratia+.fa-	experiment.block1	24	1
c321	2	serratia+.fa-	experiment.block1	36	1
c321	3	serratia+.fa-	experiment.block3	60	1
c219	1	serratia+.fa-	experiment.block1	36	1
c219	2	serratia+.fa-	experiment.block1	72	1
c219	3	serratia+.fa-	experiment.block2	48	1
c219	4	serratia+.fa-	experiment.block2	48	1
c219	5	serratia+.fa-	experiment.block2	48	1
c219	6	serratia+.fa-	experiment.block2	24	1
c219	7	serratia+.fa-	experiment.block2	36	1
c219	8	serratia+.fa-	experiment.block2	48	1
c219	9	serratia+.fa-	experiment.block2	24	1
c219	10	serratia+.fa-	experiment.block2	72	1
c62	1	serratia+.fa+	experiment.block1	24	1
c62	2	serratia+.fa+	experiment.block1	72	1
c62	3	serratia+.fa+	experiment.block1	48	1
c62	4	serratia+.fa+	experiment.block2	36	1
c62	5	serratia+.fa+	experiment.block2	96	1
c62	6	serratia+.fa+	experiment.block2	72	1
c62	7	serratia+.fa+	experiment.block2	72	1
c62	8	serratia+.fa+	experiment.block2	24	1
c62	9	serratia+.fa+	experiment.block2	84	1
c62	10	serratia+.fa+	experiment.block2	96	1
c62	11	serratia+.fa+	experiment.block2	48	1
c62	12	serratia+.fa+	experiment.block2	48	1
c104	1	serratia+.fa+	experiment.block1	72	1
c104	2	serratia+.fa+	experiment.block1	96	1
c104	3	serratia+.fa+	experiment.block1	96	1
c308	1	serratia+.fa+	experiment.block1	96	1
c308	2	serratia+.fa+	experiment.block1	96	1
c308	3	serratia+.fa+	experiment.block1	120	0
c308	4	serratia+.fa+	experiment.block1	96	1
c308	5	serratia+.fa+	experiment.block3	84	1
c308	6	serratia+.fa+	experiment.block3	60	1
c308	7	serratia+.fa+	experiment.block3	72	1
c308	8	serratia+.fa+	experiment.block3	84	1
c308	9	serratia+.fa+	experiment.block3	96	1
c308	10	serratia+.fa+	experiment.block3	84	1
c313	1	serratia+.fa+	experiment.block1	60	1
c313	2	serratia+.fa+	experiment.block1	60	1
c313	3	serratia+.fa+	experiment.block1	60	1
c313	4	serratia+.fa+	experiment.block1	72	1
c313	5	serratia+.fa+	experiment.block3	48	1
c313	6	serratia+.fa+	experiment.block3	36	1
c333	1	serratia+.fa+	experiment.block2	24	1
c333	2	serratia+.fa+	experiment.block2	12	1
c333	3	serratia+.fa+	experiment.block2	48	1
c333	4	serratia+.fa+	experiment.block2	48	1
c333	5	serratia+.fa+	experiment.block2	48	1
c333	6	serratia+.fa+	experiment.block2	48	1
c333	7	serratia+.fa+	experiment.block2	36	1
c333	8	serratia+.fa+	experiment.block2	60	1
c333	9	serratia+.fa+	experiment.block2	48	1
c322	1	serratia+.fa+	experiment.block1	60	1
c322	2	serratia+.fa+	experiment.block2	72	1
c322	3	serratia+.fa+	experiment.block2	48	1
c322	4	serratia+.fa+	experiment.block2	84	1
c322	5	serratia+.fa+	experiment.block2	72	1
c322	6	serratia+.fa+	experiment.block2	96	1
c322	7	serratia+.fa+	experiment.block2	24	1
c322	8	serratia+.fa+	experiment.block2	48	1
c322	9	serratia+.fa+	experiment.block2	48	1
c322	10	serratia+.fa+	experiment.block2	48	1
c321	1	serratia+.fa+	experiment.block1	60	1
c321	2	serratia+.fa+	experiment.block1	96	1
c321	3	serratia+.fa+	experiment.block3	60	1
c219	1	serratia+.fa+	experiment.block1	72	1
c219	2	serratia+.fa+	experiment.block1	72	1
c219	3	serratia+.fa+	experiment.block2	60	1
c219	4	serratia+.fa+	experiment.block2	48	1
c219	5	serratia+.fa+	experiment.block2	96	1
c219	6	serratia+.fa+	experiment.block2	12	1
c219	7	serratia+.fa+	experiment.block2	72	1
c219	8	serratia+.fa+	experiment.block2	60	1
c219	9	serratia+.fa+	experiment.block2	48	1
