# Supplementary material for: Formicine ants swallow their highly acidic poison for gut microbial selection and control
Source: eLife. 2020 Nov 3;9:e60287. doi: 10.7554/eLife.60287 (PMC7609056; doi:10.7554/eLife.60287)
Supplement: Figure 4—source data 1. [file elife-60287-fig4-data1.txt.zip › Fig.4sourcedata.txt]

treatment	replicate	colony	experiment.block	petridish	time.death	status.death
donorFA+	1	c100	experiment.block1	p1	12	0
donorFA+	2	c100	experiment.block1	p2	2	1
donorFA+	3	c100	experiment.block1	p3	12	1
donorFA+	4	c100	experiment.block1	p4	12	0
donorFA+	5	c100	experiment.block1	p5	7	1
donorFA+	6	c100	experiment.block1	p6	6	1
donorFA+	7	c100	experiment.block1	p7	2	1
donorFA+	8	c100	experiment.block2	p8	12	1
donorFA+	9	c100	experiment.block2	p9	7	1
donorFA+	10	c100	experiment.block2	p10	4	1
donorFA+	11	c100	experiment.block2	p11	12	0
donorFA+	12	c100	experiment.block2	p12	12	0
donorFA+	13	c100	experiment.block2	p13	12	0
donorFA+	14	c100	experiment.block2	p14	12	1
donorFA+	15	c100	experiment.block2	p15	4	1
donorFA+	16	c100	experiment.block2	p16	6	1
donorFA+	17	c100	experiment.block2	p17	6	1
donorFA+	18	c100	experiment.block3	p18	12	0
donorFA+	19	c100	experiment.block3	p19	9	1
donorFA+	20	c100	experiment.block3	p20	11	1
donorFA+	21	c100	experiment.block3	p21	12	0
donorFA+	22	c100	experiment.block3	p22	12	0
donorFA+	23	c100	experiment.block3	p23	12	1
donorFA-	1	c100	experiment.block1	p24	6	1
donorFA-	2	c100	experiment.block1	p25	4	1
donorFA-	3	c100	experiment.block1	p26	6	1
donorFA-	4	c100	experiment.block1	p27	5	1
donorFA-	5	c100	experiment.block1	p28	2	1
donorFA-	6	c100	experiment.block1	p29	4	1
donorFA-	7	c100	experiment.block1	p30	6	1
donorFA-	8	c100	experiment.block2	p31	2	1
donorFA-	9	c100	experiment.block2	p32	4	1
donorFA-	10	c100	experiment.block2	p33	2	1
donorFA-	11	c100	experiment.block2	p34	3	1
donorFA-	12	c100	experiment.block2	p35	2	1
donorFA-	13	c100	experiment.block2	p36	2	1
donorFA-	14	c100	experiment.block2	p37	9	1
donorFA-	15	c100	experiment.block2	p38	4	1
donorFA-	16	c100	experiment.block3	p39	3	1
donorFA-	17	c100	experiment.block3	p40	3	1
donorFA-	18	c100	experiment.block3	p41	6	1
donorFA-	19	c100	experiment.block3	p42	9	1
donorFA-	20	c100	experiment.block3	p43	9	1
donorFA-	21	c100	experiment.block3	p44	1	1
donorFA+	1	c104	experiment.block1	p45	4	1
donorFA+	2	c104	experiment.block1	p46	12	0
donorFA+	3	c104	experiment.block1	p47	5	1
donorFA+	4	c104	experiment.block1	p48	5	1
donorFA+	5	c104	experiment.block1	p49	12	0
donorFA+	6	c104	experiment.block1	p50	2	1
donorFA+	7	c104	experiment.block1	p51	4	1
donorFA+	8	c104	experiment.block2	p52	12	1
donorFA+	9	c104	experiment.block2	p53	12	0
donorFA+	10	c104	experiment.block2	p54	5	1
donorFA+	11	c104	experiment.block2	p55	8	1
donorFA+	12	c104	experiment.block2	p56	4	1
donorFA+	13	c104	experiment.block2	p57	10	1
donorFA+	14	c104	experiment.block2	p58	9	1
donorFA+	15	c104	experiment.block2	p59	2	1
donorFA+	16	c104	experiment.block2	p60	4	1
donorFA+	17	c104	experiment.block2	p61	3	1
donorFA+	18	c104	experiment.block3	p62	12	0
donorFA+	19	c104	experiment.block3	p63	9	1
donorFA+	20	c104	experiment.block3	p64	12	0
donorFA+	21	c104	experiment.block3	p65	12	0
donorFA-	22	c104	experiment.block3	p66	9	1
donorFA-	1	c104	experiment.block1	p67	4	1
donorFA-	2	c104	experiment.block1	p68	1	1
donorFA-	3	c104	experiment.block1	p69	5	1
donorFA-	4	c104	experiment.block1	p70	4	1
donorFA-	5	c104	experiment.block1	p71	4	1
donorFA-	6	c104	experiment.block1	p72	5	1
donorFA-	7	c104	experiment.block1	p73	3	1
donorFA-	8	c104	experiment.block2	p74	2	1
donorFA-	9	c104	experiment.block2	p75	3	1
donorFA-	10	c104	experiment.block2	p76	5	1
donorFA-	11	c104	experiment.block2	p77	2	1
donorFA-	12	c104	experiment.block2	p78	3	1
donorFA-	13	c104	experiment.block3	p79	3	1
donorFA-	14	c104	experiment.block3	p80	6	1
donorFA-	15	c104	experiment.block3	p81	9	1
donorFA-	16	c104	experiment.block3	p82	3	1
donorFA-	17	c104	experiment.block3	p83	3	1
donorFA-	18	c104	experiment.block3	p84	4	1
donorFA-	19	c104	experiment.block3	p85	12	0
donorFA-	20	c104	experiment.block3	p86	3	1
donorFA+	1	c219	experiment.block1	p87	5	1
donorFA+	2	c219	experiment.block1	p88	6	1
donorFA+	3	c219	experiment.block1	p89	11	1
donorFA+	4	c219	experiment.block1	p90	6	1
donorFA+	5	c219	experiment.block1	p91	3	1
donorFA+	6	c219	experiment.block1	p92	2	1
donorFA+	7	c219	experiment.block2	p93	9	1
donorFA+	8	c219	experiment.block2	p94	12	0
donorFA+	9	c219	experiment.block2	p95	4	1
donorFA+	10	c219	experiment.block2	p96	12	0
donorFA+	11	c219	experiment.block2	p97	12	0
donorFA+	12	c219	experiment.block2	p98	4	1
donorFA+	13	c219	experiment.block2	p99	12	0
donorFA+	14	c219	experiment.block2	p100	12	0
donorFA+	15	c219	experiment.block2	p101	12	0
donorFA+	16	c219	experiment.block2	p102	12	0
donorFA+	17	c219	experiment.block2	p103	12	0
donorFA+	18	c219	experiment.block3	p104	10	1
donorFA+	19	c219	experiment.block3	p105	11	1
donorFA+	20	c219	experiment.block3	p106	12	1
donorFA+	21	c219	experiment.block3	p107	10	1
donorFA+	22	c219	experiment.block3	p108	12	0
donorFA+	23	c219	experiment.block3	p109	10	1
donorFA+	24	c219	experiment.block3	p110	2	1
donorFA+	25	c219	experiment.block3	p111	12	0
donorFA+	26	c219	experiment.block3	p112	11	1
donorFA-	1	c219	experiment.block1	p113	8	1
donorFA-	2	c219	experiment.block1	p114	8	1
donorFA-	3	c219	experiment.block1	p115	8	1
donorFA-	4	c219	experiment.block1	p116	12	0
donorFA-	5	c219	experiment.block1	p117	4	1
donorFA-	6	c219	experiment.block2	p118	5	1
donorFA-	7	c219	experiment.block2	p119	7	1
donorFA-	8	c219	experiment.block2	p120	3	1
donorFA-	9	c219	experiment.block2	p121	3	1
donorFA-	10	c219	experiment.block2	p122	4	1
donorFA-	11	c219	experiment.block2	p123	5	1
donorFA-	12	c219	experiment.block2	p124	2	1
donorFA-	13	c219	experiment.block2	p125	8	1
donorFA-	14	c219	experiment.block2	p126	4	1
donorFA-	15	c219	experiment.block2	p127	4	1
donorFA-	16	c219	experiment.block3	p128	2	1
donorFA-	17	c219	experiment.block3	p129	4	1
donorFA-	18	c219	experiment.block3	p130	3	1
donorFA-	19	c219	experiment.block3	p131	1	1
donorFA-	20	c219	experiment.block3	p132	2	1
donorFA-	21	c219	experiment.block3	p133	12	0
donorFA-	22	c219	experiment.block3	p134	2	1
donorFA-	23	c219	experiment.block3	p135	1	1
donorFA-	24	c219	experiment.block3	p136	10	1
donorFA-	25	c219	experiment.block3	p137	3	1
donorFA-	26	c219	experiment.block3	p138	1	1
donorFA-	27	c219	experiment.block3	p139	11	1
donorFA-	28	c219	experiment.block3	p140	1	1
donorFA-	29	c219	experiment.block3	p141	4	1
donorFA-	30	c219	experiment.block3	p142	2	1
donorFA+	1	c305	experiment.block1	p143	4	1
donorFA+	2	c305	experiment.block1	p144	1	1
donorFA+	3	c305	experiment.block1	p145	4	1
donorFA+	4	c305	experiment.block1	p146	5	1
donorFA+	5	c305	experiment.block2	p147	2	1
donorFA+	6	c305	experiment.block2	p148	2	1
donorFA+	7	c305	experiment.block2	p149	2	1
donorFA+	8	c305	experiment.block2	p150	9	1
donorFA+	9	c305	experiment.block2	p151	4	1
donorFA+	10	c305	experiment.block2	p152	12	0
donorFA+	11	c305	experiment.block2	p153	9	1
donorFA+	12	c305	experiment.block3	p154	2	1
donorFA+	13	c305	experiment.block3	p155	2	1
donorFA+	14	c305	experiment.block3	p156	12	0
donorFA+	15	c305	experiment.block3	p157	12	0
donorFA+	16	c305	experiment.block3	p158	2	1
donorFA+	17	c305	experiment.block3	p159	12	0
donorFA+	18	c305	experiment.block3	p160	4	1
donorFA+	19	c305	experiment.block3	p161	7	1
donorFA+	20	c305	experiment.block3	p162	12	0
donorFA+	21	c305	experiment.block3	p163	2	1
donorFA+	22	c305	experiment.block3	p164	12	0
donorFA+	23	c305	experiment.block3	p165	1	1
donorFA+	24	c305	experiment.block3	p166	1	1
donorFA+	25	c305	experiment.block3	p167	1	1
donorFA+	26	c305	experiment.block3	p168	6	1
donorFA+	27	c305	experiment.block3	p169	12	1
donorFA+	28	c305	experiment.block3	p170	4	1
donorFA-	1	c305	experiment.block1	p171	2	1
donorFA-	2	c305	experiment.block1	p172	2	1
donorFA-	3	c305	experiment.block1	p173	2	1
donorFA-	4	c305	experiment.block2	p174	1	1
donorFA-	5	c305	experiment.block2	p175	2	1
donorFA-	6	c305	experiment.block2	p176	3	1
donorFA-	7	c305	experiment.block2	p177	2	1
donorFA-	8	c305	experiment.block2	p178	2	1
donorFA-	9	c305	experiment.block2	p179	4	1
donorFA-	10	c305	experiment.block2	p180	4	1
donorFA-	11	c305	experiment.block2	p181	2	1
donorFA-	12	c305	experiment.block3	p182	10	1
donorFA-	13	c305	experiment.block3	p183	1	1
donorFA-	14	c305	experiment.block3	p184	1	1
donorFA-	15	c305	experiment.block3	p185	4	1
donorFA-	16	c305	experiment.block3	p186	2	1
donorFA-	17	c305	experiment.block3	p187	8	1
donorFA-	18	c305	experiment.block3	p188	12	0
donorFA-	19	c305	experiment.block3	p189	1	1
donorFA-	20	c305	experiment.block3	p190	12	0
donorFA-	21	c305	experiment.block3	p191	3	1
donorFA+	1	c313	experiment.block1	p192	3	1
donorFA+	2	c313	experiment.block1	p193	9	1
donorFA+	3	c313	experiment.block1	p194	4	1
donorFA+	4	c313	experiment.block1	p195	8	1
donorFA+	5	c313	experiment.block1	p196	9	1
donorFA+	6	c313	experiment.block1	p197	4	1
donorFA+	7	c313	experiment.block1	p198	4	1
donorFA+	8	c313	experiment.block2	p199	12	0
donorFA+	9	c313	experiment.block2	p200	11	1
donorFA+	10	c313	experiment.block2	p201	8	1
donorFA+	11	c313	experiment.block2	p202	9	1
donorFA+	12	c313	experiment.block2	p203	3	1
donorFA+	13	c313	experiment.block2	p204	12	1
donorFA+	14	c313	experiment.block2	p205	12	1
donorFA+	15	c313	experiment.block2	p206	1	1
donorFA+	16	c313	experiment.block2	p207	12	0
donorFA+	17	c313	experiment.block2	p208	12	0
donorFA+	18	c313	experiment.block2	p209	5	1
donorFA+	19	c313	experiment.block3	p210	3	1
donorFA+	20	c313	experiment.block3	p211	3	1
donorFA+	21	c313	experiment.block3	p212	10	1
donorFA+	22	c313	experiment.block3	p213	12	0
donorFA+	23	c313	experiment.block3	p214	7	1
donorFA+	24	c313	experiment.block3	p215	5	1
donorFA-	1	c313	experiment.block1	p216	2	1
donorFA-	2	c313	experiment.block1	p217	7	1
donorFA-	3	c313	experiment.block1	p218	2	1
donorFA-	4	c313	experiment.block1	p219	4	1
donorFA-	5	c313	experiment.block1	p220	5	1
donorFA-	6	c313	experiment.block1	p221	4	1
donorFA-	7	c313	experiment.block1	p222	2	1
donorFA-	8	c313	experiment.block2	p223	4	1
donorFA-	9	c313	experiment.block2	p224	9	1
donorFA-	10	c313	experiment.block2	p225	1	1
donorFA-	11	c313	experiment.block2	p226	1	1
donorFA-	12	c313	experiment.block2	p227	4	1
donorFA-	13	c313	experiment.block2	p228	12	0
donorFA-	14	c313	experiment.block3	p229	12	0
donorFA-	15	c313	experiment.block3	p230	6	1
donorFA-	16	c313	experiment.block3	p231	10	1
donorFA-	17	c313	experiment.block3	p232	12	0
donorFA-	18	c313	experiment.block3	p233	9	1
donorFA-	19	c313	experiment.block3	p234	8	1
donorFA-	20	c313	experiment.block3	p235	7	1
donorFA-	21	c313	experiment.block3	p236	12	0
donorFA+	1	c322	experiment.block1	p237	8	1
donorFA+	2	c322	experiment.block1	p238	9	1
donorFA+	3	c322	experiment.block1	p239	4	1
donorFA+	4	c322	experiment.block1	p240	7	1
donorFA+	5	c322	experiment.block1	p241	12	1
donorFA+	6	c322	experiment.block1	p242	2	1
donorFA+	7	c322	experiment.block1	p243	1	1
donorFA+	8	c322	experiment.block1	p244	9	1
donorFA+	9	c322	experiment.block2	p245	4	1
donorFA+	10	c322	experiment.block2	p246	11	1
donorFA+	11	c322	experiment.block2	p247	5	1
donorFA+	12	c322	experiment.block2	p248	12	0
donorFA+	13	c322	experiment.block2	p249	5	1
donorFA+	14	c322	experiment.block2	p250	5	1
donorFA+	15	c322	experiment.block2	p251	12	1
donorFA+	16	c322	experiment.block2	p252	12	0
donorFA+	17	c322	experiment.block2	p253	2	1
donorFA+	18	c322	experiment.block2	p254	7	1
donorFA+	19	c322	experiment.block3	p255	12	0
donorFA+	20	c322	experiment.block3	p256	2	1
donorFA-	1	c322	experiment.block1	p257	4	1
donorFA-	2	c322	experiment.block1	p258	3	1
donorFA-	3	c322	experiment.block1	p259	5	1
donorFA-	4	c322	experiment.block1	p260	4	1
donorFA-	5	c322	experiment.block1	p261	4	1
donorFA-	6	c322	experiment.block1	p262	2	1
donorFA-	7	c322	experiment.block1	p263	4	1
donorFA-	8	c322	experiment.block2	p264	2	1
donorFA-	9	c322	experiment.block2	p265	10	1
donorFA-	10	c322	experiment.block2	p266	3	1
donorFA-	11	c322	experiment.block2	p267	7	1
donorFA-	12	c322	experiment.block2	p268	9	1
donorFA-	13	c322	experiment.block2	p269	12	1
donorFA-	14	c322	experiment.block2	p270	4	1
donorFA-	15	c322	experiment.block2	p271	7	1
donorFA-	16	c322	experiment.block2	p272	4	1
donorFA-	17	c322	experiment.block2	p273	7	1
donorFA-	18	c322	experiment.block2	p274	5	1
donorFA-	19	c322	experiment.block2	p275	9	1
donorFA-	20	c322	experiment.block3	p276	3	1
donorFA-	21	c322	experiment.block3	p277	3	1
donorFA-	22	c322	experiment.block3	p278	12	0
donorFA-	23	c322	experiment.block3	p279	4	1
donorFA-	24	c322	experiment.block3	p280	8	1
donorFA+	1	c333	experiment.block1	p281	12	0
donorFA+	2	c333	experiment.block1	p282	10	1
donorFA+	3	c333	experiment.block1	p283	12	0
donorFA+	4	c333	experiment.block1	p284	9	1
donorFA+	5	c333	experiment.block1	p285	7	1
donorFA+	6	c333	experiment.block1	p286	10	1
donorFA+	7	c333	experiment.block1	p287	8	1
donorFA+	8	c333	experiment.block1	p288	8	1
donorFA+	9	c333	experiment.block1	p289	9	1
donorFA+	10	c333	experiment.block2	p290	5	1
donorFA+	11	c333	experiment.block2	p291	6	1
donorFA+	12	c333	experiment.block2	p292	4	1
donorFA+	13	c333	experiment.block2	p293	12	1
donorFA+	14	c333	experiment.block2	p294	9	1
donorFA+	15	c333	experiment.block2	p295	12	1
donorFA+	16	c333	experiment.block2	p296	12	0
donorFA+	17	c333	experiment.block2	p297	12	0
donorFA+	18	c333	experiment.block2	p298	9	1
donorFA+	19	c333	experiment.block2	p299	12	0
donorFA+	20	c333	experiment.block2	p300	12	1
donorFA+	21	c333	experiment.block2	p301	3	1
donorFA-	1	c333	experiment.block1	p302	6	1
donorFA-	2	c333	experiment.block1	p303	6	1
donorFA-	3	c333	experiment.block1	p304	1	1
donorFA-	4	c333	experiment.block1	p305	4	1
donorFA-	5	c333	experiment.block1	p306	12	0
donorFA-	6	c333	experiment.block1	p307	5	1
donorFA-	7	c333	experiment.block1	p308	6	1
donorFA-	8	c333	experiment.block1	p309	10	1
donorFA-	9	c333	experiment.block2	p310	9	1
donorFA-	10	c333	experiment.block2	p311	4	1
donorFA-	11	c333	experiment.block2	p312	4	1
donorFA-	12	c333	experiment.block2	p313	8	1
donorFA-	13	c333	experiment.block2	p314	4	1
donorFA-	14	c333	experiment.block2	p315	4	1
donorFA-	15	c333	experiment.block2	p316	2	1
donorFA-	16	c333	experiment.block2	p317	4	1
donorFA-	17	c333	experiment.block2	p318	5	1
donorFA-	18	c333	experiment.block2	p319	9	1
donorFA-	19	c333	experiment.block2	p320	5	1
donorFA-	20	c333	experiment.block2	p321	8	1
donorFA-	21	c333	experiment.block2	p322	5	1
receiverFA+	1	c100	experiment.block1	p1	4	1
receiverFA+	2	c100	experiment.block1	p2	5	0
receiverFA+	3	c100	experiment.block1	p3	6	1
receiverFA+	4	c100	experiment.block1	p4	5	1
receiverFA+	5	c100	experiment.block1	p5	7	1
receiverFA+	6	c100	experiment.block1	p6	6	1
receiverFA+	7	c100	experiment.block1	p7	5	0
receiverFA+	8	c100	experiment.block2	p8	8	1
receiverFA+	9	c100	experiment.block2	p9	6	1
receiverFA+	10	c100	experiment.block2	p10	12	0
receiverFA+	11	c100	experiment.block2	p11	12	1
receiverFA+	12	c100	experiment.block2	p12	12	1
receiverFA+	13	c100	experiment.block2	p13	8	1
receiverFA+	14	c100	experiment.block2	p14	9	1
receiverFA+	15	c100	experiment.block2	p15	3	1
receiverFA+	16	c100	experiment.block2	p16	4	1
receiverFA+	17	c100	experiment.block2	p17	6	1
receiverFA+	18	c100	experiment.block3	p18	2	1
receiverFA+	19	c100	experiment.block3	p19	2	1
receiverFA+	20	c100	experiment.block3	p20	7	1
receiverFA+	21	c100	experiment.block3	p21	5	1
receiverFA+	22	c100	experiment.block3	p22	6	1
receiverFA+	23	c100	experiment.block3	p23	1	1
receiverFA-	1	c100	experiment.block1	p24	3	1
receiverFA-	2	c100	experiment.block1	p25	4	1
receiverFA-	3	c100	experiment.block1	p26	6	1
receiverFA-	4	c100	experiment.block1	p27	5	1
receiverFA-	5	c100	experiment.block1	p28	5	0
receiverFA-	6	c100	experiment.block1	p29	4	1
receiverFA-	7	c100	experiment.block1	p30	4	1
receiverFA-	8	c100	experiment.block2	p31	2	1
receiverFA-	9	c100	experiment.block2	p32	7	0
receiverFA-	10	c100	experiment.block2	p33	5	1
receiverFA-	11	c100	experiment.block2	p34	7	0
receiverFA-	12	c100	experiment.block2	p35	4	1
receiverFA-	13	c100	experiment.block2	p36	2	1
receiverFA-	14	c100	experiment.block2	p37	7	1
receiverFA-	15	c100	experiment.block2	p38	5	1
receiverFA-	16	c100	experiment.block3	p39	3	1
receiverFA-	17	c100	experiment.block3	p40	1	1
receiverFA-	18	c100	experiment.block3	p41	1	1
receiverFA-	19	c100	experiment.block3	p42	3	1
receiverFA-	20	c100	experiment.block3	p43	12	0
receiverFA-	21	c100	experiment.block3	p44	4	1
receiverFA+	1	c104	experiment.block1	p45	2	1
receiverFA+	2	c104	experiment.block1	p46	12	0
receiverFA+	3	c104	experiment.block1	p47	2	1
receiverFA+	4	c104	experiment.block1	p48	5	1
receiverFA+	5	c104	experiment.block1	p49	4	1
receiverFA+	6	c104	experiment.block1	p50	4	1
receiverFA+	7	c104	experiment.block1	p51	5	0
receiverFA+	8	c104	experiment.block2	p52	10	1
receiverFA+	9	c104	experiment.block2	p53	4	1
receiverFA+	10	c104	experiment.block2	p54	3	1
receiverFA+	11	c104	experiment.block2	p55	8	1
receiverFA+	12	c104	experiment.block2	p56	4	1
receiverFA+	13	c104	experiment.block2	p57	3	1
receiverFA+	14	c104	experiment.block2	p58	4	1
receiverFA+	15	c104	experiment.block2	p59	3	1
receiverFA+	16	c104	experiment.block2	p60	4	1
receiverFA+	17	c104	experiment.block2	p61	3	1
receiverFA+	18	c104	experiment.block3	p62	6	1
receiverFA+	19	c104	experiment.block3	p63	9	1
receiverFA+	20	c104	experiment.block3	p64	6	1
receiverFA+	21	c104	experiment.block3	p65	12	0
receiverFA+	22	c104	experiment.block3	p66	4	1
receiverFA-	1	c104	experiment.block1	p67	1	1
receiverFA-	2	c104	experiment.block1	p68	2	1
receiverFA-	3	c104	experiment.block1	p69	5	0
receiverFA-	4	c104	experiment.block1	p70	3	1
receiverFA-	5	c104	experiment.block1	p71	5	0
receiverFA-	6	c104	experiment.block1	p72	4	1
receiverFA-	7	c104	experiment.block2	p73	3	1
receiverFA-	8	c104	experiment.block2	p74	3	1
receiverFA-	9	c104	experiment.block2	p75	4	1
receiverFA-	10	c104	experiment.block2	p76	3	1
receiverFA-	11	c104	experiment.block2	p77	2	1
receiverFA-	12	c104	experiment.block2	p78	3	1
receiverFA-	13	c104	experiment.block3	p79	3	1
receiverFA-	14	c104	experiment.block3	p80	3	1
receiverFA-	15	c104	experiment.block3	p81	6	1
receiverFA-	16	c104	experiment.block3	p82	1	1
receiverFA-	17	c104	experiment.block3	p83	3	1
receiverFA-	18	c104	experiment.block3	p84	4	1
receiverFA-	19	c104	experiment.block3	p85	3	1
receiverFA-	20	c104	experiment.block3	p86	5	1
receiverFA+	1	c219	experiment.block1	p87	5	0
receiverFA+	2	c219	experiment.block1	p88	6	1
receiverFA+	3	c219	experiment.block1	p89	4	1
receiverFA+	4	c219	experiment.block1	p90	6	1
receiverFA+	5	c219	experiment.block1	p91	1	1
receiverFA+	6	c219	experiment.block1	p92	5	1
receiverFA+	7	c219	experiment.block2	p93	5	1
receiverFA+	8	c219	experiment.block2	p94	5	1
receiverFA+	9	c219	experiment.block2	p95	5	1
receiverFA+	10	c219	experiment.block2	p96	12	0
receiverFA+	11	c219	experiment.block2	p97	4	1
receiverFA+	12	c219	experiment.block2	p98	4	1
receiverFA+	13	c219	experiment.block2	p99	10	1
receiverFA+	14	c219	experiment.block2	p100	12	0
receiverFA+	15	c219	experiment.block2	p101	6	1
receiverFA+	16	c219	experiment.block2	p102	12	0
receiverFA+	17	c219	experiment.block2	p103	10	1
receiverFA+	18	c219	experiment.block3	p104	3	1
receiverFA+	19	c219	experiment.block3	p105	2	1
receiverFA+	20	c219	experiment.block3	p106	7	1
receiverFA+	21	c219	experiment.block3	p107	6	1
receiverFA+	22	c219	experiment.block3	p108	11	1
receiverFA+	23	c219	experiment.block3	p109	12	0
receiverFA+	24	c219	experiment.block3	p110	1	1
receiverFA+	25	c219	experiment.block3	p111	11	1
receiverFA+	26	c219	experiment.block3	p112	12	0
receiverFA-	1	c219	experiment.block1	p113	6	1
receiverFA-	2	c219	experiment.block1	p114	2	1
receiverFA-	3	c219	experiment.block1	p115	7	1
receiverFA-	4	c219	experiment.block1	p116	7	1
receiverFA-	5	c219	experiment.block1	p117	4	1
receiverFA-	6	c219	experiment.block2	p118	5	1
receiverFA-	7	c219	experiment.block2	p119	7	1
receiverFA-	8	c219	experiment.block2	p120	3	1
receiverFA-	9	c219	experiment.block2	p121	3	1
receiverFA-	10	c219	experiment.block2	p122	7	0
receiverFA-	11	c219	experiment.block2	p123	4	1
receiverFA-	12	c219	experiment.block2	p124	2	1
receiverFA-	13	c219	experiment.block2	p125	4	1
receiverFA-	14	c219	experiment.block2	p126	7	0
receiverFA-	15	c219	experiment.block2	p127	4	1
receiverFA-	16	c219	experiment.block3	p128	2	1
receiverFA-	17	c219	experiment.block3	p129	4	1
receiverFA-	18	c219	experiment.block3	p130	3	1
receiverFA-	19	c219	experiment.block3	p131	2	1
receiverFA-	20	c219	experiment.block3	p132	2	1
receiverFA-	21	c219	experiment.block3	p133	12	0
receiverFA-	22	c219	experiment.block3	p134	3	1
receiverFA-	23	c219	experiment.block3	p135	1	1
receiverFA-	24	c219	experiment.block3	p136	6	1
receiverFA-	25	c219	experiment.block3	p137	3	1
receiverFA-	26	c219	experiment.block3	p138	3	1
receiverFA-	27	c219	experiment.block3	p139	1	1
receiverFA-	28	c219	experiment.block3	p140	2	1
receiverFA-	29	c219	experiment.block3	p141	7	1
receiverFA-	30	c219	experiment.block3	p142	5	1
receiverFA+	1	c305	experiment.block1	p143	4	1
receiverFA+	2	c305	experiment.block1	p144	3	1
receiverFA+	3	c305	experiment.block1	p145	4	1
receiverFA+	4	c305	experiment.block1	p146	3	1
receiverFA+	5	c305	experiment.block2	p147	3	1
receiverFA+	6	c305	experiment.block2	p148	4	1
receiverFA+	7	c305	experiment.block2	p149	3	1
receiverFA+	8	c305	experiment.block2	p150	2	1
receiverFA+	9	c305	experiment.block2	p151	3	1
receiverFA+	10	c305	experiment.block2	p152	2	1
receiverFA+	11	c305	experiment.block2	p153	9	1
receiverFA+	12	c305	experiment.block3	p154	3	1
receiverFA+	13	c305	experiment.block3	p155	3	1
receiverFA+	14	c305	experiment.block3	p156	3	1
receiverFA+	15	c305	experiment.block3	p157	3	1
receiverFA+	16	c305	experiment.block3	p158	12	0
receiverFA+	17	c305	experiment.block3	p159	10	1
receiverFA+	18	c305	experiment.block3	p160	2	1
receiverFA+	19	c305	experiment.block3	p161	3	1
receiverFA+	20	c305	experiment.block3	p162	12	0
receiverFA+	21	c305	experiment.block3	p163	12	0
receiverFA+	22	c305	experiment.block3	p164	12	0
receiverFA+	23	c305	experiment.block3	p165	3	1
receiverFA+	24	c305	experiment.block3	p166	2	1
receiverFA+	25	c305	experiment.block3	p167	1	1
receiverFA+	26	c305	experiment.block3	p168	4	1
receiverFA+	27	c305	experiment.block3	p169	5	1
receiverFA+	28	c305	experiment.block3	p170	5	1
receiverFA-	1	c305	experiment.block1	p171	2	1
receiverFA-	2	c305	experiment.block1	p172	3	1
receiverFA-	3	c305	experiment.block1	p173	2	1
receiverFA-	4	c305	experiment.block2	p174	2	1
receiverFA-	5	c305	experiment.block2	p175	3	1
receiverFA-	6	c305	experiment.block2	p176	7	0
receiverFA-	7	c305	experiment.block2	p177	7	0
receiverFA-	8	c305	experiment.block2	p178	7	0
receiverFA-	9	c305	experiment.block2	p179	3	1
receiverFA-	10	c305	experiment.block2	p180	4	1
receiverFA-	11	c305	experiment.block2	p181	4	1
receiverFA-	12	c305	experiment.block3	p182	3	1
receiverFA-	13	c305	experiment.block3	p183	1	1
receiverFA-	14	c305	experiment.block3	p184	3	1
receiverFA-	15	c305	experiment.block3	p185	4	1
receiverFA-	16	c305	experiment.block3	p186	3	1
receiverFA-	17	c305	experiment.block3	p187	1	1
receiverFA-	18	c305	experiment.block3	p188	1	1
receiverFA-	19	c305	experiment.block3	p189	8	0
receiverFA-	20	c305	experiment.block3	p190	7	1
receiverFA-	21	c305	experiment.block3	p191	4	1
receiverFA+	1	c313	experiment.block1	p192	5	0
receiverFA+	2	c313	experiment.block1	p193	3	1
receiverFA+	3	c313	experiment.block1	p194	5	0
receiverFA+	4	c313	experiment.block1	p195	2	1
receiverFA+	5	c313	experiment.block1	p196	4	1
receiverFA+	6	c313	experiment.block1	p197	1	1
receiverFA+	7	c313	experiment.block1	p198	2	1
receiverFA+	8	c313	experiment.block2	p199	6	1
receiverFA+	9	c313	experiment.block2	p200	10	1
receiverFA+	10	c313	experiment.block2	p201	7	1
receiverFA+	11	c313	experiment.block2	p202	2	1
receiverFA+	12	c313	experiment.block2	p203	4	1
receiverFA+	13	c313	experiment.block2	p204	6	1
receiverFA+	14	c313	experiment.block2	p205	12	0
receiverFA+	15	c313	experiment.block2	p206	6	1
receiverFA+	16	c313	experiment.block2	p207	4	1
receiverFA+	17	c313	experiment.block2	p208	2	1
receiverFA+	18	c313	experiment.block2	p209	4	1
receiverFA+	19	c313	experiment.block3	p210	1	1
receiverFA+	20	c313	experiment.block3	p211	7	0
receiverFA+	21	c313	experiment.block3	p212	7	1
receiverFA+	22	c313	experiment.block3	p213	1	1
receiverFA+	23	c313	experiment.block3	p214	1	1
receiverFA+	24	c313	experiment.block3	p215	5	1
receiverFA-	1	c313	experiment.block1	p216	5	0
receiverFA-	2	c313	experiment.block1	p217	5	1
receiverFA-	3	c313	experiment.block1	p218	2	1
receiverFA-	4	c313	experiment.block1	p219	4	1
receiverFA-	5	c313	experiment.block1	p220	1	1
receiverFA-	6	c313	experiment.block1	p221	3	1
receiverFA-	7	c313	experiment.block1	p222	4	1
receiverFA-	8	c313	experiment.block2	p223	4	1
receiverFA-	9	c313	experiment.block2	p224	3	1
receiverFA-	10	c313	experiment.block2	p225	3	1
receiverFA-	11	c313	experiment.block2	p226	4	1
receiverFA-	12	c313	experiment.block2	p227	7	0
receiverFA-	13	c313	experiment.block2	p228	12	1
receiverFA-	14	c313	experiment.block3	p229	1	1
receiverFA-	15	c313	experiment.block3	p230	1	1
receiverFA-	16	c313	experiment.block3	p231	1	1
receiverFA-	17	c313	experiment.block3	p232	7	1
receiverFA-	18	c313	experiment.block3	p233	12	0
receiverFA-	19	c313	experiment.block3	p234	6	1
receiverFA-	20	c313	experiment.block3	p235	7	1
receiverFA-	21	c313	experiment.block3	p236	2	1
receiverFA+	1	c322	experiment.block1	p237	6	1
receiverFA+	2	c322	experiment.block1	p238	6	1
receiverFA+	3	c322	experiment.block1	p239	5	0
receiverFA+	4	c322	experiment.block1	p240	6	1
receiverFA+	5	c322	experiment.block1	p241	6	1
receiverFA+	6	c322	experiment.block1	p242	2	1
receiverFA+	7	c322	experiment.block1	p243	5	0
receiverFA+	8	c322	experiment.block1	p244	4	1
receiverFA+	9	c322	experiment.block2	p245	2	1
receiverFA+	10	c322	experiment.block2	p246	10	1
receiverFA+	11	c322	experiment.block2	p247	2	1
receiverFA+	12	c322	experiment.block2	p248	9	1
receiverFA+	13	c322	experiment.block2	p249	3	1
receiverFA+	14	c322	experiment.block2	p250	7	0
receiverFA+	15	c322	experiment.block2	p251	6	1
receiverFA+	16	c322	experiment.block2	p252	12	0
receiverFA+	17	c322	experiment.block2	p253	3	1
receiverFA+	18	c322	experiment.block2	p254	11	1
receiverFA+	19	c322	experiment.block3	p255	8	1
receiverFA+	20	c322	experiment.block3	p256	7	0
receiverFA-	1	c322	experiment.block1	p257	5	0
receiverFA-	2	c322	experiment.block1	p258	3	1
receiverFA-	3	c322	experiment.block1	p259	5	1
receiverFA-	4	c322	experiment.block1	p260	2	1
receiverFA-	5	c322	experiment.block1	p261	4	1
receiverFA-	6	c322	experiment.block1	p262	4	1
receiverFA-	7	c322	experiment.block1	p263	2	1
receiverFA-	8	c322	experiment.block2	p264	5	1
receiverFA-	9	c322	experiment.block2	p265	6	1
receiverFA-	10	c322	experiment.block2	p266	4	1
receiverFA-	11	c322	experiment.block2	p267	4	1
receiverFA-	12	c322	experiment.block2	p268	9	1
receiverFA-	13	c322	experiment.block2	p269	3	1
receiverFA-	14	c322	experiment.block2	p270	7	0
receiverFA-	15	c322	experiment.block2	p271	4	1
receiverFA-	16	c322	experiment.block2	p272	3	1
receiverFA-	17	c322	experiment.block2	p273	8	1
receiverFA-	18	c322	experiment.block2	p274	4	1
receiverFA-	19	c322	experiment.block2	p275	8	1
receiverFA-	20	c322	experiment.block3	p276	1	1
receiverFA-	21	c322	experiment.block3	p277	2	1
receiverFA-	22	c322	experiment.block3	p278	12	0
receiverFA-	23	c322	experiment.block3	p279	7	0
receiverFA-	24	c322	experiment.block3	p280	9	1
receiverFA+	1	c333	experiment.block1	p281	6	1
receiverFA+	2	c333	experiment.block1	p282	6	1
receiverFA+	3	c333	experiment.block1	p283	12	0
receiverFA+	4	c333	experiment.block1	p284	7	1
receiverFA+	5	c333	experiment.block1	p285	7	1
receiverFA+	6	c333	experiment.block1	p286	10	1
receiverFA+	7	c333	experiment.block1	p287	12	0
receiverFA+	8	c333	experiment.block1	p288	8	1
receiverFA+	9	c333	experiment.block1	p289	9	1
receiverFA+	10	c333	experiment.block2	p290	7	0
receiverFA+	11	c333	experiment.block2	p291	5	1
receiverFA+	12	c333	experiment.block2	p292	3	1
receiverFA+	13	c333	experiment.block2	p293	12	1
receiverFA+	14	c333	experiment.block2	p294	4	1
receiverFA+	15	c333	experiment.block2	p295	12	0
receiverFA+	16	c333	experiment.block2	p296	5	1
receiverFA+	17	c333	experiment.block2	p297	12	0
receiverFA+	18	c333	experiment.block2	p298	2	1
receiverFA+	19	c333	experiment.block2	p299	12	0
receiverFA+	20	c333	experiment.block2	p300	10	1
receiverFA+	21	c333	experiment.block2	p301	7	0
receiverFA-	1	c333	experiment.block1	p302	8	1
receiverFA-	2	c333	experiment.block1	p303	5	1
receiverFA-	3	c333	experiment.block1	p304	5	0
receiverFA-	4	c333	experiment.block1	p305	2	1
receiverFA-	5	c333	experiment.block1	p306	6	1
receiverFA-	6	c333	experiment.block1	p307	6	1
receiverFA-	7	c333	experiment.block1	p308	6	1
receiverFA-	8	c333	experiment.block1	p309	2	1
receiverFA-	9	c333	experiment.block2	p310	7	1
receiverFA-	10	c333	experiment.block2	p311	7	0
receiverFA-	11	c333	experiment.block2	p312	3	1
receiverFA-	12	c333	experiment.block2	p313	5	1
receiverFA-	13	c333	experiment.block2	p314	2	1
receiverFA-	14	c333	experiment.block2	p315	3	1
receiverFA-	15	c333	experiment.block2	p316	2	1
receiverFA-	16	c333	experiment.block2	p317	7	0
receiverFA-	17	c333	experiment.block2	p318	4	1
receiverFA-	18	c333	experiment.block2	p319	5	1
receiverFA-	19	c333	experiment.block2	p320	7	0
receiverFA-	20	c333	experiment.block2	p321	7	1
receiverFA-	21	c333	experiment.block2	p322	3	1
