# Supplementary material for: Formicine ants swallow their highly acidic poison for gut microbial selection and control
Source: eLife. 2020 Nov 3;9:e60287. doi: 10.7554/eLife.60287 (PMC7609056; doi:10.7554/eLife.60287)
Supplement: Figure 4—figure supplement 1—source data 1. — of the first bout of food exchange between donor-receiver ant-pairs of C. floridanus ants. Donor ants in both pairs were directly fed with Serratia marcescens contaminated 10% honey water and were either prevented to ingest formic acid containing poison gland secretions (FA-) or not (FA+), while receiver ants received pathogen contaminated food only through trophallaxis with the respective donor ants and were always prevented to ingest formic acid containing poison gland secretions (FA-). [file elife-60287-fig4-figsupp1-data1.txt.zip]

Archive with 1 entries (1 files):
- Fig.4figuresupplement1sourcedata.txt
