# Supplementary material for: Formicine ants swallow their highly acidic poison for gut microbial selection and control
Source: eLife. 2020 Nov 3;9:e60287. doi: 10.7554/eLife.60287 (PMC7609056; doi:10.7554/eLife.60287)
Supplement: Figure 4—figure supplement 1—source data 1. — of the first bout of food exchange between donor-receiver ant-pairs of C. floridanus ants. Donor ants in both pairs were directly fed with Serratia marcescens contaminated 10% honey water and were either prevented to ingest formic acid containing poison gland secretions (FA-) or not (FA+), while receiver ants received pathogen contaminated food only through trophallaxis with the respective donor ants and were always prevented to ingest formic acid containing poison gland secretions (FA-). [file elife-60287-fig4-figsupp1-data1.txt.zip › Fig.4figuresupplement1sourcedata.txt]

colony	experimental.block	replicate	ant.pair	sum.duration.trophallaxis
c100	experimental.block3	r1	donorFA-receiverFA-	522
c100	experimental.block1	r2	donorFA-receiverFA-	86
c100	experimental.block2	r3	donorFA-receiverFA-	15
c100	experimental.block1	r4	donorFA-receiverFA-	0
c100	experimental.block1	r5	donorFA-receiverFA-	564
c100	experimental.block2	r6	donorFA-receiverFA-	92
c100	experimental.block3	r7	donorFA-receiverFA-	15
c100	experimental.block3	r8	donorFA-receiverFA-	0
c100	experimental.block1	r9	donorFA-receiverFA-	861
c100	experimental.block2	r10	donorFA-receiverFA-	88
c100	experimental.block3	r11	donorFA-receiverFA-	7
c100	experimental.block1	r12	donorFA-receiverFA-	13
c100	experimental.block1	r13	donorFA-receiverFA-	838
c100	experimental.block2	r14	donorFA-receiverFA-	0
c100	experimental.block2	r15	donorFA-receiverFA-	20
c100	experimental.block3	r16	donorFA-receiverFA-	5
c100	experimental.block1	r17	donorFA-receiverFA-	74
c100	experimental.block2	r18	donorFA-receiverFA-	0
c100	experimental.block2	r19	donorFA-receiverFA-	529
c100	experimental.block2	r20	donorFA-receiverFA-	300
c100	experimental.block1	r1	donorFA+receiverFA-	1213
c100	experimental.block1	r2	donorFA+receiverFA-	114
c100	experimental.block1	r3	donorFA+receiverFA-	403
c100	experimental.block1	r4	donorFA+receiverFA-	915
c100	experimental.block1	r5	donorFA+receiverFA-	90
c100	experimental.block1	r6	donorFA+receiverFA-	366
c100	experimental.block1	r7	donorFA+receiverFA-	97
c100	experimental.block1	r8	donorFA+receiverFA-	1390
c100	experimental.block2	r9	donorFA+receiverFA-	378
c100	experimental.block2	r10	donorFA+receiverFA-	351
c100	experimental.block2	r11	donorFA+receiverFA-	4
c100	experimental.block2	r12	donorFA+receiverFA-	11
c100	experimental.block2	r13	donorFA+receiverFA-	77
c100	experimental.block2	r14	donorFA+receiverFA-	363
c100	experimental.block2	r15	donorFA+receiverFA-	733
c100	experimental.block2	r16	donorFA+receiverFA-	9
c100	experimental.block2	r17	donorFA+receiverFA-	589
c100	experimental.block2	r18	donorFA+receiverFA-	92
c100	experimental.block3	r19	donorFA+receiverFA-	795
c100	experimental.block3	r20	donorFA+receiverFA-	43
c100	experimental.block3	r21	donorFA+receiverFA-	769
c100	experimental.block3	r22	donorFA+receiverFA-	0
c100	experimental.block3	r23	donorFA+receiverFA-	384
c100	experimental.block3	r24	donorFA+receiverFA-	0
c104	experimental.block1	r1	donorFA-receiverFA-	403
c104	experimental.block1	r2	donorFA-receiverFA-	891
c104	experimental.block1	r3	donorFA-receiverFA-	28
c104	experimental.block1	r4	donorFA-receiverFA-	390
c104	experimental.block1	r5	donorFA-receiverFA-	224
c104	experimental.block1	r6	donorFA-receiverFA-	1170
c104	experimental.block1	r7	donorFA-receiverFA-	909
c104	experimental.block1	r1	donorFA+receiverFA-	1303
c104	experimental.block1	r2	donorFA+receiverFA-	293
c104	experimental.block1	r3	donorFA+receiverFA-	1063
c104	experimental.block1	r4	donorFA+receiverFA-	673
c104	experimental.block1	r5	donorFA+receiverFA-	605
c104	experimental.block1	r6	donorFA+receiverFA-	103
c104	experimental.block1	r7	donorFA+receiverFA-	645
c104	experimental.block2	r8	donorFA-receiverFA-	246
c104	experimental.block2	r9	donorFA-receiverFA-	1625
c104	experimental.block2	r10	donorFA-receiverFA-	48
c104	experimental.block2	r11	donorFA-receiverFA-	1121
c104	experimental.block2	r12	donorFA-receiverFA-	5
c104	experimental.block2	r8	donorFA+receiverFA-	1636
c104	experimental.block2	r9	donorFA+receiverFA-	997
c104	experimental.block2	r10	donorFA+receiverFA-	0
c104	experimental.block2	r11	donorFA+receiverFA-	1304
c104	experimental.block2	r12	donorFA+receiverFA-	687
c104	experimental.block2	r13	donorFA+receiverFA-	1117
c104	experimental.block2	r14	donorFA+receiverFA-	1135
c104	experimental.block2	r15	donorFA+receiverFA-	525
c104	experimental.block2	r16	donorFA+receiverFA-	399
c104	experimental.block2	r17	donorFA+receiverFA-	530
c104	experimental.block3	r13	donorFA-receiverFA-	309
c104	experimental.block3	r14	donorFA-receiverFA-	391
c104	experimental.block3	r15	donorFA-receiverFA-	61
c104	experimental.block3	r16	donorFA-receiverFA-	0
c104	experimental.block3	r17	donorFA-receiverFA-	258
c104	experimental.block3	r18	donorFA-receiverFA-	84
c104	experimental.block3	r19	donorFA-receiverFA-	1374
c104	experimental.block3	r20	donorFA-receiverFA-	179
c104	experimental.block3	r18	donorFA+receiverFA-	373
c104	experimental.block3	r19	donorFA+receiverFA-	1286
c104	experimental.block3	r20	donorFA+receiverFA-	225
c104	experimental.block3	r21	donorFA+receiverFA-	688
c104	experimental.block3	r22	donorFA+receiverFA-	323
c219	experimental.block1	r1	donorFA-receiverFA-	989
c219	experimental.block1	r2	donorFA-receiverFA-	869
c219	experimental.block1	r3	donorFA-receiverFA-	124
c219	experimental.block1	r1	donorFA+receiverFA-	1226
c219	experimental.block1	r2	donorFA+receiverFA-	466
c219	experimental.block1	r3	donorFA+receiverFA-	348
c219	experimental.block1	r4	donorFA+receiverFA-	394
c219	experimental.block1	r5	donorFA+receiverFA-	0
c219	experimental.block1	r6	donorFA+receiverFA-	1018
c219	experimental.block2	r7	donorFA+receiverFA-	822
c219	experimental.block2	r4	donorFA-receiverFA-	368
c219	experimental.block2	r5	donorFA-receiverFA-	686
c219	experimental.block2	r6	donorFA-receiverFA-	279
c219	experimental.block2	r7	donorFA-receiverFA-	209
c219	experimental.block2	r8	donorFA-receiverFA-	995
c219	experimental.block2	r9	donorFA-receiverFA-	186
c219	experimental.block2	r10	donorFA-receiverFA-	224
c219	experimental.block2	r11	donorFA-receiverFA-	437
c219	experimental.block2	r12	donorFA-receiverFA-	229
c219	experimental.block2	r13	donorFA-receiverFA-	276
c219	experimental.block2	r8	donorFA+receiverFA-	292
c219	experimental.block2	r9	donorFA+receiverFA-	541
c219	experimental.block2	r10	donorFA+receiverFA-	468
c219	experimental.block2	r11	donorFA+receiverFA-	566
c219	experimental.block2	r12	donorFA+receiverFA-	411
c219	experimental.block2	r13	donorFA+receiverFA-	456
c219	experimental.block2	r14	donorFA+receiverFA-	112
c219	experimental.block2	r15	donorFA+receiverFA-	652
c219	experimental.block2	r16	donorFA+receiverFA-	221
c219	experimental.block2	r17	donorFA+receiverFA-	522
c219	experimental.block3	r14	donorFA-receiverFA-	1248
c219	experimental.block3	r15	donorFA-receiverFA-	993
c219	experimental.block3	r16	donorFA-receiverFA-	455
c219	experimental.block3	r17	donorFA-receiverFA-	174
c219	experimental.block3	r18	donorFA-receiverFA-	202
c219	experimental.block3	r19	donorFA-receiverFA-	418
c219	experimental.block3	r20	donorFA-receiverFA-	16
c219	experimental.block3	r21	donorFA-receiverFA-	98
c219	experimental.block3	r22	donorFA-receiverFA-	275
c219	experimental.block3	r23	donorFA-receiverFA-	519
c219	experimental.block3	r24	donorFA-receiverFA-	23
c219	experimental.block3	r25	donorFA-receiverFA-	8
c219	experimental.block3	r26	donorFA-receiverFA-	5
c219	experimental.block3	r27	donorFA-receiverFA-	350
c219	experimental.block3	r28	donorFA-receiverFA-	95
c219	experimental.block3	r18	donorFA+receiverFA-	177
c219	experimental.block3	r19	donorFA+receiverFA-	0
c219	experimental.block3	r20	donorFA+receiverFA-	391
c219	experimental.block3	r21	donorFA+receiverFA-	457
c219	experimental.block3	r22	donorFA+receiverFA-	407
c219	experimental.block3	r23	donorFA+receiverFA-	160
c219	experimental.block3	r24	donorFA+receiverFA-	139
c219	experimental.block3	r25	donorFA+receiverFA-	674
c219	experimental.block3	r26	donorFA+receiverFA-	260
c305	experimental.block1	r1	donorFA+receiverFA-	561
c305	experimental.block1	r1	donorFA-receiverFA-	1379
c305	experimental.block1	r2	donorFA-receiverFA-	972
c305	experimental.block1	r3	donorFA-receiverFA-	927
c305	experimental.block1	r2	donorFA+receiverFA-	1133
c305	experimental.block1	r3	donorFA+receiverFA-	142
c305	experimental.block1	r4	donorFA+receiverFA-	724
c305	experimental.block2	r4	donorFA-receiverFA-	102
c305	experimental.block2	r5	donorFA-receiverFA-	0
c305	experimental.block2	r6	donorFA-receiverFA-	457
c305	experimental.block2	r7	donorFA-receiverFA-	139
c305	experimental.block2	r8	donorFA-receiverFA-	369
c305	experimental.block2	r9	donorFA-receiverFA-	507
c305	experimental.block2	r5	donorFA+receiverFA-	294
c305	experimental.block2	r6	donorFA+receiverFA-	286
c305	experimental.block2	r7	donorFA+receiverFA-	651
c305	experimental.block2	r8	donorFA+receiverFA-	69
c305	experimental.block2	r9	donorFA+receiverFA-	722
c305	experimental.block2	r10	donorFA+receiverFA-	240
c305	experimental.block2	r11	donorFA+receiverFA-	420
c305	experimental.block3	r10	donorFA-receiverFA-	514
c305	experimental.block3	r11	donorFA-receiverFA-	456
c305	experimental.block3	r12	donorFA-receiverFA-	228
c305	experimental.block3	r13	donorFA-receiverFA-	134
c305	experimental.block3	r14	donorFA-receiverFA-	285
c305	experimental.block3	r15	donorFA-receiverFA-	279
c305	experimental.block3	r16	donorFA-receiverFA-	145
c305	experimental.block3	r17	donorFA-receiverFA-	28
c305	experimental.block3	r18	donorFA-receiverFA-	560
c305	experimental.block3	r19	donorFA-receiverFA-	823
c305	experimental.block3	r12	donorFA+receiverFA-	65
c305	experimental.block3	r13	donorFA+receiverFA-	0
c305	experimental.block3	r14	donorFA+receiverFA-	308
c305	experimental.block3	r15	donorFA+receiverFA-	614
c305	experimental.block3	r16	donorFA+receiverFA-	301
c305	experimental.block3	r17	donorFA+receiverFA-	813
c305	experimental.block3	r18	donorFA+receiverFA-	673
c305	experimental.block3	r19	donorFA+receiverFA-	0
c305	experimental.block3	r20	donorFA+receiverFA-	79
c305	experimental.block3	r21	donorFA+receiverFA-	932
c305	experimental.block3	r22	donorFA+receiverFA-	156
c305	experimental.block3	r23	donorFA+receiverFA-	604
c305	experimental.block3	r24	donorFA+receiverFA-	0
c305	experimental.block3	r25	donorFA+receiverFA-	0
c305	experimental.block3	r26	donorFA+receiverFA-	208
c305	experimental.block3	r27	donorFA+receiverFA-	1174
c305	experimental.block3	r28	donorFA+receiverFA-	11
c313	experimental.block1	r1	donorFA-receiverFA-	421
c313	experimental.block1	r2	donorFA-receiverFA-	527
c313	experimental.block1	r3	donorFA-receiverFA-	4
c313	experimental.block1	r4	donorFA-receiverFA-	81
c313	experimental.block1	r5	donorFA-receiverFA-	90
c313	experimental.block1	r6	donorFA-receiverFA-	51
c313	experimental.block1	r1	donorFA+receiverFA-	774
c313	experimental.block1	r2	donorFA+receiverFA-	374
c313	experimental.block1	r3	donorFA+receiverFA-	516
c313	experimental.block1	r4	donorFA+receiverFA-	1026
c313	experimental.block1	r5	donorFA+receiverFA-	225
c313	experimental.block1	r6	donorFA+receiverFA-	269
c313	experimental.block2	r7	donorFA-receiverFA-	765
c313	experimental.block2	r8	donorFA-receiverFA-	1470
c313	experimental.block2	r9	donorFA-receiverFA-	416
c313	experimental.block2	r10	donorFA-receiverFA-	136
c313	experimental.block2	r11	donorFA-receiverFA-	1292
c313	experimental.block2	r7	donorFA+receiverFA-	186
c313	experimental.block2	r8	donorFA+receiverFA-	590
c313	experimental.block2	r9	donorFA+receiverFA-	458
c313	experimental.block2	r10	donorFA+receiverFA-	179
c313	experimental.block2	r11	donorFA+receiverFA-	19
c313	experimental.block2	r12	donorFA+receiverFA-	378
c313	experimental.block2	r13	donorFA+receiverFA-	1569
c313	experimental.block2	r14	donorFA+receiverFA-	644
c313	experimental.block2	r15	donorFA+receiverFA-	160
c313	experimental.block2	r16	donorFA+receiverFA-	519
c313	experimental.block2	r17	donorFA+receiverFA-	1458
c313	experimental.block2	r18	donorFA+receiverFA-	119
c313	experimental.block3	r12	donorFA-receiverFA-	181
c313	experimental.block3	r13	donorFA-receiverFA-	655
c313	experimental.block3	r14	donorFA-receiverFA-	148
c313	experimental.block3	r15	donorFA-receiverFA-	635
c313	experimental.block3	r16	donorFA-receiverFA-	856
c313	experimental.block3	r17	donorFA-receiverFA-	3
c313	experimental.block3	r19	donorFA+receiverFA-	452
c313	experimental.block3	r20	donorFA+receiverFA-	243
c313	experimental.block3	r21	donorFA+receiverFA-	450
c313	experimental.block3	r22	donorFA+receiverFA-	47
c313	experimental.block3	r23	donorFA+receiverFA-	24
c313	experimental.block3	r24	donorFA+receiverFA-	142
c322	experimental.block1	r1	donorFA-receiverFA-	94
c322	experimental.block1	r2	donorFA-receiverFA-	86
c322	experimental.block1	r3	donorFA-receiverFA-	291
c322	experimental.block1	r4	donorFA-receiverFA-	45
c322	experimental.block1	r5	donorFA-receiverFA-	108
c322	experimental.block1	r6	donorFA-receiverFA-	56
c322	experimental.block1	r7	donorFA-receiverFA-	934
c322	experimental.block1	r8	donorFA-receiverFA-	0
c322	experimental.block1	r1	donorFA+receiverFA-	487
c322	experimental.block1	r2	donorFA+receiverFA-	344
c322	experimental.block1	r3	donorFA+receiverFA-	1156
c322	experimental.block1	r4	donorFA+receiverFA-	474
c322	experimental.block1	r5	donorFA+receiverFA-	404
c322	experimental.block1	r6	donorFA+receiverFA-	341
c322	experimental.block1	r7	donorFA+receiverFA-	57
c322	experimental.block1	r8	donorFA+receiverFA-	232
c322	experimental.block2	r9	donorFA-receiverFA-	312
c322	experimental.block2	r10	donorFA-receiverFA-	210
c322	experimental.block2	r11	donorFA-receiverFA-	439
c322	experimental.block2	r12	donorFA-receiverFA-	545
c322	experimental.block2	r13	donorFA-receiverFA-	602
c322	experimental.block2	r14	donorFA-receiverFA-	746
c322	experimental.block2	r15	donorFA-receiverFA-	353
c322	experimental.block2	r16	donorFA-receiverFA-	259
c322	experimental.block2	r17	donorFA-receiverFA-	985
c322	experimental.block2	r18	donorFA-receiverFA-	1415
c322	experimental.block2	r19	donorFA-receiverFA-	548
c322	experimental.block2	r20	donorFA-receiverFA-	695
c322	experimental.block2	r9	donorFA+receiverFA-	165
c322	experimental.block2	r10	donorFA+receiverFA-	716
c322	experimental.block2	r11	donorFA+receiverFA-	319
c322	experimental.block2	r12	donorFA+receiverFA-	392
c322	experimental.block2	r13	donorFA+receiverFA-	107
c322	experimental.block2	r14	donorFA+receiverFA-	211
c322	experimental.block2	r15	donorFA+receiverFA-	532
c322	experimental.block2	r16	donorFA+receiverFA-	302
c322	experimental.block2	r17	donorFA+receiverFA-	0
c322	experimental.block2	r18	donorFA+receiverFA-	567
c322	experimental.block3	r21	donorFA-receiverFA-	464
c322	experimental.block3	r22	donorFA-receiverFA-	542
c322	experimental.block3	r23	donorFA-receiverFA-	382
c322	experimental.block3	r24	donorFA-receiverFA-	529
c322	experimental.block3	r19	donorFA+receiverFA-	417
c322	experimental.block3	r20	donorFA+receiverFA-	575
c333	experimental.block1	r1	donorFA-receiverFA-	263
c333	experimental.block1	r2	donorFA-receiverFA-	999
c333	experimental.block1	r3	donorFA-receiverFA-	784
c333	experimental.block1	r4	donorFA-receiverFA-	145
c333	experimental.block1	r5	donorFA-receiverFA-	648
c333	experimental.block1	r6	donorFA-receiverFA-	193
c333	experimental.block1	r7	donorFA-receiverFA-	217
c333	experimental.block1	r8	donorFA-receiverFA-	991
c333	experimental.block1	r1	donorFA+receiverFA-	325
c333	experimental.block1	r2	donorFA+receiverFA-	368
c333	experimental.block1	r3	donorFA+receiverFA-	681
c333	experimental.block1	r4	donorFA+receiverFA-	504
c333	experimental.block1	r5	donorFA+receiverFA-	593
c333	experimental.block1	r6	donorFA+receiverFA-	92
c333	experimental.block1	r7	donorFA+receiverFA-	624
c333	experimental.block1	r8	donorFA+receiverFA-	566
c333	experimental.block1	r9	donorFA+receiverFA-	281
c333	experimental.block2	r9	donorFA-receiverFA-	1597
c333	experimental.block2	r10	donorFA-receiverFA-	337
c333	experimental.block2	r11	donorFA-receiverFA-	325
c333	experimental.block2	r12	donorFA-receiverFA-	477
c333	experimental.block2	r13	donorFA-receiverFA-	310
c333	experimental.block2	r14	donorFA-receiverFA-	137
c333	experimental.block2	r15	donorFA-receiverFA-	365
c333	experimental.block2	r16	donorFA-receiverFA-	167
c333	experimental.block2	r17	donorFA-receiverFA-	144
c333	experimental.block2	r18	donorFA-receiverFA-	724
c333	experimental.block2	r19	donorFA-receiverFA-	878
c333	experimental.block2	r20	donorFA-receiverFA-	319
c333	experimental.block2	r21	donorFA-receiverFA-	71
c333	experimental.block2	r10	donorFA+receiverFA-	255
c333	experimental.block2	r11	donorFA+receiverFA-	83
c333	experimental.block2	r12	donorFA+receiverFA-	295
c333	experimental.block2	r13	donorFA+receiverFA-	388
c333	experimental.block2	r14	donorFA+receiverFA-	431
c333	experimental.block2	r15	donorFA+receiverFA-	402
c333	experimental.block2	r16	donorFA+receiverFA-	448
c333	experimental.block2	r17	donorFA+receiverFA-	264
c333	experimental.block2	r18	donorFA+receiverFA-	61
c333	experimental.block2	r19	donorFA+receiverFA-	128
c333	experimental.block2	r20	donorFA+receiverFA-	30
