# Supplementary material for: Formicine ants swallow their highly acidic poison for gut microbial selection and control
Source: eLife. 2020 Nov 3;9:e60287. doi: 10.7554/eLife.60287 (PMC7609056; doi:10.7554/eLife.60287)
Supplement: Figure 5—source data 1. [file elife-60287-fig5-data1.txt.zip › Fig.5absourcedata.txt]

bacteria	gutregion	time	cfu	colony	cfu.change.relative
asaia	crop	0	10000	C313	0.424640471
asaia	crop	0	20000	C313	0.849280942
asaia	crop	0	20000	C313	0.849280942
asaia	crop	0	40000	C313	1.698561884
asaia	crop	0	3700	C94	0.157116974
asaia	crop	0	9930	C94	0.421667988
asaia	crop	0	30000	C94	1.273921413
asaia	crop	0	40000	C94	1.698561884
asaia	crop	0	10000	C94	0.424640471
asaia	crop	0	10000	C322	0.424640471
asaia	crop	0	30000	C322	1.273921413
asaia	crop	0	9610	C322	0.408079493
asaia	crop	0	50000	C219	2.123202355
asaia	crop	0	20000	C219	0.849280942
asaia	crop	0	50000	C219	2.123202355
asaia	crop	0.5	40000	C94	1.698561884
asaia	crop	0.5	30000	C94	1.273921413
asaia	crop	0.5	30000	C94	1.273921413
asaia	crop	0.5	50000	C94	2.123202355
asaia	crop	0.5	1100	C313	0.046710452
asaia	crop	0.5	10000	C313	0.424640471
asaia	crop	0.5	10000	C313	0.424640471
asaia	crop	0.5	2000	C313	0.084928094
asaia	crop	0.5	10000	C322	0.424640471
asaia	crop	0.5	50000	C322	2.123202355
asaia	crop	0.5	10000	C322	0.424640471
asaia	crop	0.5	20000	C322	0.849280942
asaia	crop	0.5	4000	C333	0.169856188
asaia	crop	0.5	9000	C333	0.382176424
asaia	crop	0.5	10000	C333	0.424640471
asaia	crop	4	9000	C94	0.382176424
asaia	crop	4	8700	C94	0.36943721
asaia	crop	4	10000	C94	0.424640471
asaia	crop	4	5000	C94	0.212320236
asaia	crop	4	7000	C94	0.29724833
asaia	crop	4	10000	C313	0.424640471
asaia	crop	4	20000	C313	0.849280942
asaia	crop	4	6000	C313	0.254784283
asaia	crop	4	20000	C313	0.849280942
asaia	crop	4	5000	C322	0.212320236
asaia	crop	4	1000	C322	0.042464047
asaia	crop	4	457	C322	0.01940607
asaia	crop	4	3800	C322	0.161363379
asaia	crop	4	8000	C322	0.339712377
asaia	crop	4	20000	C322	0.849280942
asaia	crop	24	578	C94	0.024544219
asaia	crop	24	561	C94	0.02382233
asaia	crop	24	2131	C94	0.090490884
asaia	crop	24	460	C94	0.019533462
asaia	crop	24	767	C313	0.032569924
asaia	crop	24	614	C313	0.026072925
asaia	crop	24	618	C313	0.026242781
asaia	crop	24	781	C313	0.033164421
asaia	crop	24	750	C219	0.031848035
asaia	crop	24	314	C219	0.013333711
asaia	crop	24	0	C219	0
asaia	crop	24	98	C219	0.004161477
asaia	crop	24	156	C322	0.006624391
asaia	crop	24	374	C322	0.015881554
asaia	crop	24	0	C322	0
asaia	crop	48	0	C333	0
asaia	crop	48	11	C333	0.000467105
asaia	crop	48	8	C333	0.000339712
asaia	crop	48	4	C333	0.000169856
asaia	crop	48	3	C322	0.000127392
asaia	crop	48	0	C322	0
asaia	crop	48	17	C322	0.000721889
asaia	crop	48	0	C219	0
asaia	crop	48	2	C219	8.49281E-05
asaia	crop	48	7	C219	0.000297248
asaia	crop	48	31	C219	0.001316385
asaia	crop	48	0	C94	0
asaia	crop	48	0	C94	0
asaia	crop	48	0	C94	0
asaia	crop	48	0	C94	0
asaia	midgut	0	0	C313	0
asaia	midgut	0	0	C313	0
asaia	midgut	0	0	C313	0
asaia	midgut	0	0	C313	0
asaia	midgut	0	0	C94	0
asaia	midgut	0	0	C94	0
asaia	midgut	0	0	C94	0
asaia	midgut	0	0	C94	0
asaia	midgut	0	0	C94	0
asaia	midgut	0	0	C322	0
asaia	midgut	0	0	C322	0
asaia	midgut	0	0	C322	0
asaia	midgut	0	0	C219	0
asaia	midgut	0	0	C219	0
asaia	midgut	0	0	C219	0
asaia	midgut	0.5	0	C94	0
asaia	midgut	0.5	0	C94	0
asaia	midgut	0.5	0	C94	0
asaia	midgut	0.5	5	C94	0.00021232
asaia	midgut	0.5	0	C313	0
asaia	midgut	0.5	15	C313	0.000636961
asaia	midgut	0.5	27	C313	0.001146529
asaia	midgut	0.5	0	C313	0
asaia	midgut	0.5	0	C322	0
asaia	midgut	0.5	0	C322	0
asaia	midgut	0.5	0	C322	0
asaia	midgut	0.5	3	C322	0.000127392
asaia	midgut	0.5	26	C333	0.001104065
asaia	midgut	0.5	0	C333	0
asaia	midgut	0.5	0	C333	0
asaia	midgut	4	8	C94	0.000339712
asaia	midgut	4	0	C94	0
asaia	midgut	4	0	C94	0
asaia	midgut	4	30	C94	0.001273921
asaia	midgut	4	45	C94	0.001910882
asaia	midgut	4	0	C313	0
asaia	midgut	4	15	C313	0.000636961
asaia	midgut	4	67	C313	0.002845091
asaia	midgut	4	90	C313	0.003821764
asaia	midgut	4	36	C322	0.001528706
asaia	midgut	4	0	C322	0
asaia	midgut	4	0	C322	0
asaia	midgut	4	0	C322	0
asaia	midgut	4	34	C322	0.001443778
asaia	midgut	4	3	C322	0.000127392
asaia	midgut	24	61	C94	0.002590307
asaia	midgut	24	6	C94	0.000254784
asaia	midgut	24	254	C94	0.010785868
asaia	midgut	24	8	C94	0.000339712
asaia	midgut	24	107	C313	0.004543653
asaia	midgut	24	78	C313	0.003312196
asaia	midgut	24	87	C313	0.003694372
asaia	midgut	24	31	C313	0.001316385
asaia	midgut	24	164	C219	0.006964104
asaia	midgut	24	354	C219	0.015032273
asaia	midgut	24	21	C219	0.000891745
asaia	midgut	24	87	C219	0.003694372
asaia	midgut	24	65	C322	0.002760163
asaia	midgut	24	145	C322	0.006157287
asaia	midgut	24	255	C322	0.010828332
asaia	midgut	48	0	C333	0
asaia	midgut	48	75	C333	0.003184804
asaia	midgut	48	0	C333	0
asaia	midgut	48	407	C333	0.017282867
asaia	midgut	48	1007	C322	0.042761295
asaia	midgut	48	1221	C322	0.051848602
asaia	midgut	48	1023	C322	0.04344072
asaia	midgut	48	560	C219	0.023779866
asaia	midgut	48	328	C219	0.013928207
asaia	midgut	48	963	C219	0.040892877
asaia	midgut	48	1147	C219	0.048706262
asaia	midgut	48	459	C94	0.019490998
asaia	midgut	48	387	C94	0.016433586
asaia	midgut	48	0	C94	0
asaia	midgut	48	775	C94	0.032909637
