# Supplementary material for: Formicine ants swallow their highly acidic poison for gut microbial selection and control
Source: eLife. 2020 Nov 3;9:e60287. doi: 10.7554/eLife.60287 (PMC7609056; doi:10.7554/eLife.60287)
Supplement: Figure 5—figure supplement 1—source data 1. — in 10% honey water (pH = 5) or in 10% honey water acidified with commercial formic acid to a pH of 4, 3, or 2 for 2 hr. [file elife-60287-fig5-figsupp1-data1.txt.zip]

Archive with 1 entries (1 files):
- Fig.5figuresupplement1sourcedata.txt
