# Supplementary material for: Formicine ants swallow their highly acidic poison for gut microbial selection and control
Source: eLife. 2020 Nov 3;9:e60287. doi: 10.7554/eLife.60287 (PMC7609056; doi:10.7554/eLife.60287)
Supplement: Figure 5—figure supplement 1—source data 1. — in 10% honey water (pH = 5) or in 10% honey water acidified with commercial formic acid to a pH of 4, 3, or 2 for 2 hr. [file elife-60287-fig5-figsupp1-data1.txt.zip › Fig.5figuresupplement1sourcedata.txt]

bacterium	replicate	ph	cfu	cfu.change.relative
asaia	1	pH2	0	0.00
asaia	2	pH2	0	0.00
asaia	3	pH2	0	0.00
asaia	4	pH2	0	0.00
asaia	5	pH2	0	0.00
asaia	6	pH2	0	0.00
asaia	7	pH2	0	0.00
asaia	8	pH2	0	0.00
asaia	9	pH2	0	0.00
asaia	10	pH2	0	0.00
asaia	1	pH3	294	0.47
asaia	2	pH3	417	0.66
asaia	3	pH3	408	0.65
asaia	4	pH3	349	0.55
asaia	5	pH3	224	0.36
asaia	6	pH3	362	0.58
asaia	7	pH3	221	0.35
asaia	8	pH3	248	0.39
asaia	9	pH3	269	0.43
asaia	10	pH3	331	0.53
asaia	1	pH4	357	0.57
asaia	2	pH4	747	1.19
asaia	3	pH4	729	1.16
asaia	4	pH4	381	0.61
asaia	5	pH4	1070	1.70
asaia	6	pH4	267	0.42
asaia	7	pH4	385	0.61
asaia	8	pH4	628	1.00
asaia	9	pH4	485	0.77
asaia	10	pH4	350	0.56
asaia	1	pH5	704	1.12
asaia	2	pH5	711	1.13
asaia	3	pH5	760	1.21
asaia	4	pH5	675	1.07
asaia	5	pH5	657	1.04
asaia	6	pH5	595	0.95
asaia	7	pH5	560	0.89
asaia	8	pH5	484	0.77
asaia	9	pH5	700	1.11
asaia	10	pH5	447	0.71
