# Supplementary material for: Formicine ants swallow their highly acidic poison for gut microbial selection and control
Source: eLife. 2020 Nov 3;9:e60287. doi: 10.7554/eLife.60287 (PMC7609056; doi:10.7554/eLife.60287)
Supplement: Source code 1. — File containing all code required to reproduce the analyses and figures in R version 3.6.1. [file elife-60287-code1.txt.zip]

Archive with 1 entries (1 files):
- ScriptallanalyseswithRsourcecode.txt
